# Supplementary material for: Rapid and recent evolution of fetA phase variability among hyperinvasive MenW:cc11 disease isolates
Source: Microb Genom. 2026 Feb 20;12(2):001655. doi: 10.1099/mgen.0.001655 (PMC13293289; doi:10.1099/mgen.0.001655)
Supplement: Uncited Supplementary Material 2. [file mgen-12-01655-s002.xlsx]

## Sheet: Notes
		Isolates_for_fetA_analysis
		This datasheet contains data for all isolates included in the fetA analyses
		id	PubMLST id for the isolate
		isolate	Isolate name
		run_accession	This is the id for the raw reads as found in the ENA database
		year	Year of isolation
		disease-phenotype	epidemiological phenotype (mostly based on region of isolation; throat as carriage; blood and cerebrospinal fluid as invasive isolates)
		FetA_Allele	fetA locus allele as described in PubMLST typing database
		FetA_IGR_Type	This is based on the fetA promoter sequence
		Repeat_Number	The number of Cs in the IGR repeat tract on the fetA promoter
		FetA_VR	fetA variable region as reported on PubMLST
		Unique-fetA_alleles
		This datasheet contains all isolates that have a different fetA allele from the majority 13 allele
		culumn descriptions same as above including CSW allele (this is based on the CSW loci allele described in PubMLST typing database)
		2016-2024_isolates
		This dataset contains a subset of the UK menW:cc11 isolates and only includes isolates from 2016
		culumn descriptions same as above

## Sheet: Isolates_for_fetA_analysis
id	isolate	run_accession	year	disease-phenotype	FetA_Allele	FetA_IGR_Type	Repeat_Number	FetA_VR	subcluster
56868	OX9931040	ERR2214007	1999	Carriage	13	W_11_1974	6	F1-1
65448	GL0002144		2000	Carriage	421	W_11_1974	6	F3-1
26918	10007v1	ERR346729	2010	Carriage	13	W_11_1974	6	F1-1
26919	10117v2	ERR346730	2010	Carriage	13	W_11_1974	6	F1-1
26920	10117v3	ERR346731	2010	Carriage	13	W_11_1974	6	F1-1
26921	10117v4	ERR346732	2010	Carriage	13	W_11_1974	6	F1-1
26925	10507v4	ERR346736	2010	Carriage	13	W_11_1974	6	F1-1
26926	10507v5	ERR346737	2010	Carriage	13	W_11_1974	6	F1-1
26930	10569v5	ERR346741	2010	Carriage	13	W_11_1974	6	F1-1
26931	40118v3	ERR346742	2010	Carriage	13	W_11_1974	6	F1-1
26932	40118v4	ERR346743	2010	Carriage	13	W_11_1974	6	F1-1
26933	40161v1	ERR346744	2010	Carriage	13	W_11_1974	6	F1-1
26934	40161v2	ERR346745	2010	Carriage	13	W_11_1974	6	F1-1
26935	40161v3	ERR346746	2010	Carriage	13	W_11_1974	6	F1-1
26936	40161v4	ERR346747	2010	Carriage	13	W_11_1974	6	F1-1
26937	40161v5	ERR346748	2010	Carriage	13	W_11_1974	6	F1-1
26944	70045v4b	ERR346755	2010	Carriage	13	W_11_1974	6	F1-1
26945	70306v6	ERR346756	2010	Carriage	13	W_11_1974	6	F1-1
26946	70322v3	ERR346757	2010	Carriage	13	W_11_1974	6	F1-1
26947	70322v4	ERR346758	2010	Carriage	13	W_11_1974	6	F1-1
26948	70322v5	ERR346759	2010	Carriage	13	W_11_1974	6	F1-1
26949	80046v4b	ERR346760	2010	Carriage	13	W_11_1974	6	F1-1
26950	80046v5	ERR349238	2010	Carriage	13	W_11_1974	6	F1-1
26951	80046v6	ERR349239	2010	Carriage	13	W_11_1974	6	F1-1
26952	80164v1	ERR349240	2010	Carriage	13	W_11_1974	6	F1-1
26953	80164v2	ERR349241	2010	Carriage	13	W_11_1974	6	F1-1
26957	90021v3	ERR349245	2010	Carriage	13	W_11_1974	6	F1-1
26958	90021v4	ERR349246	2010	Carriage	13	W_11_1974	6	F1-1
26959	90022v2	ERR349247	2010	Carriage	13	W_11_1974	6	F1-1
26960	90022v3	ERR349248	2010	Carriage	13	W_11_1974	6	F1-1
26961	90022v4	ERR349249	2010	Carriage	13	W_11_1974	6	F1-1
26962	90028v1	ERR349250	2010	Carriage	13	W_11_1974	6	F1-1
26963	90034v4	ERR349251	2010	Carriage	13	W_11_1974	6	F1-1
26964	90034v6	ERR349252	2010	Carriage	13	W_11_1974	6	F1-1
26965	90058v2	ERR349253	2010	Carriage	13	W_11_1974	6	F1-1
26966	90058v3	ERR349254	2010	Carriage	13	W_11_1974	6	F1-1
26967	90058v4	ERR349255	2010	Carriage	13	W_11_1974	6	F1-1
26968	90066v1	ERR349256	2010	Carriage	13	W_11_1974	6	F1-1
26969	90075v3	ERR349257	2010	Carriage	13	W_11_1974	6	F1-1
26970	90092v1	ERR349258	2010	Carriage	13	W_11_1974	6	F1-1
26971	90092v2	ERR349259	2010	Carriage	13	W_11_1974	6	F1-1
26972	90092v5	ERR349260	2010	Carriage	13	W_11_1974	6	F1-1
26973	90092v6	ERR349261	2010	Carriage	13	W_11_1974	6	F1-1
26974	90102v3	ERR351638	2010	Carriage	13	W_11_1974	6	F1-1
26975	90102v4	ERR351639	2010	Carriage	13	W_11_1974	6	F1-1
26978	90111v4	ERR351642	2010	Carriage	13	W_11_1974	6	F1-1
26979	90111v5	ERR351643	2010	Carriage	13	W_11_1974	6	F1-1
26980	90119v2	ERR351644	2010	Carriage	13	W_11_1974	6	F1-1
26981	90119v3	ERR351645	2010	Carriage	13	W_11_1974	6	F1-1
26982	90119v4	ERR351646	2010	Carriage	13	W_11_1974	6	F1-1
26983	90119v5	ERR351647	2010	Carriage	13	W_11_1974	6	F1-1
26984	90124v4	ERR351648	2010	Carriage	13	W_11_1974	6	F1-1
26989	90136v3	ERR351653	2010	Carriage	13	W_11_1974	6	F1-1
26990	90136v4	ERR351654	2010	Carriage	13	W_11_1974	6	F1-1
26991	90130v3	ERR351655	2010	Carriage	13	W_11_1974	6	F1-1
26992	90142v1	ERR351656	2010	Carriage	13	W_11_1974	6	F1-1
26993	90149v1	ERR351657	2010	Carriage	13	W_11_1974	6	F1-1
26994	90174v1	ERR351658	2010	Carriage	13	W_11_1974	6	F1-1
26995	90182v1	ERR351659	2010	Carriage	13	W_11_1974	6	F1-1
26997	90075v2	ERR351661	2010	Carriage	13	W_11_1974	6	F1-1
30071	M12 240196 b	ERR557708	2012	Carriage	13	W_11_1974	6	F1-1
44111	BR40627	ERR1517393	2014	Carriage	13	W_11_1974	6	F1-1
44444	OX40046	ERR1600472	2014	Carriage	13	W_11_1974	6	F1-1
44445	OX40048	ERR1600480	2014	Carriage	13	W_11_1974	6	F1-1
44449	OX40119	ERR1600511	2014	Carriage	13	W_11_1974	6	F1-1
44457	OX40167	ERR1600481	2014	Carriage	13	W_11_1974	6	F1-1
46620	GL41367	ERR1677959	2014	Carriage	13	W_11_1974	6	F1-1
49688	LO40200	ERR1771043	2014	Carriage	13	W_11_1974	6	F1-1
50261	BR40499	ERR1770704	2014	Carriage	13	W_11_1974	6	F1-1
50263	BR40510	ERR1770803	2014	Carriage	13	W_11_1974	6	F1-1
61941	Bris043	ERR2820702	2014	Carriage	13	W_11_1974	6	F1-1
61946	Bris021	ERR2820679	2014	Carriage	1748	W_11_1974	6	F1-1
40316	M15 240907	ERR12139534	2015	Carriage	13	W_11_1974	6	F1-1
40318	M15 240909	ERR12139536	2015	Carriage	13	W_11_1974	6	F1-1
43623	BR41396	ERR1447244	2015	Carriage	13	W_11_1974	6	F1-1	3
44123	ST41451	ERR1517622	2015	Carriage	13	W_11_1974	6	F1-1	3
44151	ST41524	ERR1517632	2015	Carriage	13	W_11_1974	6	F1-1
44161	ST41109	ERR1517477	2015	Carriage	13	W_11_1974	6	F1-1
44162	ST41108	ERR1517476	2015	Carriage	13	W_11_1974	6	F1-1
44233	ST41634	ERR1517650	2015	Carriage	13	W_11_1974	6	F1-1
44367	ST40031	ERR1517508	2015	Carriage	13	W_11_1974	6	F1-1
44409	ST40369	ERR1517536	2015	Carriage	13	W_11_1974	6	F1-1
44418	ST40158	ERR1517518	2015	Carriage	13	W_11_1974	6	F1-1
44423	ST40200	ERR1517522	2015	Carriage	13	W_11_1974	6	F1-1
44426	ST40036	ERR1517509	2015	Carriage	13	W_11_1974	6	F1-1
44503	OX40726	ERR1600469	2015	Carriage	13	W_11_1974	6	F1-1
44504	OX40732	ERR1600477	2015	Carriage	13	W_11_1974	6	F1-1
44545	OX41247	ERR1674757	2015	Carriage	1748	W_11_1974	6	F1-1
44575	OX41580	ERR1674786	2015	Carriage	13	W_11_1974	6	F1-1	3
44595	OX41779	ERR1771216	2015	Carriage	13	W_11_1974	6	F1-1
44608	OX41936	ERR1771227	2015	Carriage	13	W_11_1974	6	F1-1
46681	GL42505	ERR1678021	2015	Carriage	13	W_11_1974	6	F1-1
49391	CA40098	ERR1761900	2015	Carriage	13	W_11_1974	6	F1-1
49484	CA41161	ERR1761823	2015	Carriage	13	W_11_1974	6	F1-1
49492	CA41277	ERR1761832	2015	Carriage	13	W_11_1974	6	F1-1
49536	CA41850	ERR1761971	2015	Carriage	13	W_11_1974	6	F1-1	3
49540	CA41865	ERR1761784	2015	Carriage	13	W_11_1974	6	F1-1
49558	CA42061	ERR1761843	2015	Carriage	13	W_11_1974	6	F1-1
49632	CA44330	ERR1761847	2015	Carriage	13	W_11_1974	6	F1-1
49702	LO40829	ERR1771052	2015	Carriage	13	W_11_1974	6	F1-1
49733	CM40392	ERR1771024	2015	Carriage	13	W_11_1974	6	F1-1
49778	CM40843	ERR1770911	2015	Carriage	13	W_11_1974	6	F1-1
49799	CM41048	ERR1770961	2015	Carriage	13	W_11_1974	6	F1-1
49822	CM41807	ERR1771007	2015	Carriage	13	W_11_1974	6	F1-1
50093	ST41268	ERR1770703	2015	Carriage	1254	W_11_1974	6	F1-1
50103	ST41343	ERR1770714	2015	Carriage	1254	W_11_1974	6	F1-1
50126	WG40658	ERR1761696	2015	Carriage	13	W_11_1974	6	F1-1
50130	WG40743	ERR1761687	2015	Carriage	13	W_11_1974	6	F1-1
50136	WG40811	ERR1770957	2015	Carriage	13	W_11_1974	6	F1-1	3
50137	WG40820	ERR1761700	2015	Carriage	13	W_11_1974	6	F1-1
50165	WG41032	ERR1770875	2015	Carriage	13	W_11_1974	6	F1-1	3
50186	WG41133	ERR1761705	2015	Carriage	13	W_11_1974	6	F1-1	3
50199	WG41330	ERR1761915	2015	Carriage	13	W_11_1974	6	F1-1
50235	CM40689	ERR1770885	2015	Carriage	13	W_11_1974	6	F1-1
50274	BR41313	ERR1770720	2015	Carriage	13	W_11_1974	6	F1-1	3
50277	BR41408	ERR1770726	2015	Carriage	13	W_11_1974	6	F1-1
50281	BR41497	ERR1770733	2015	Carriage	13	W_11_1974	6	F1-1
50288	CA40498	ERR1770745	2015	Carriage	13	W_11_1974	6	F1-1	3
50336	ST41086	ERR1863166	2015	Carriage	1254	W_11_1974	6	F1-1
50340	ST41161	ERR1863025	2015	Carriage	13	W_11_1974	6	F1-1
50356	ST41661	ERR1770767	2015	Carriage	13	W_11_1974	6	F1-1
50364	ST41720	ERR1770776	2015	Carriage	13	W_11_1974	6	F1-1
50366	ST41742	ERR1770778	2015	Carriage	13	W_11_1974	6	F1-1
50406	ST42032	ERR1771157	2015	Carriage	13	W_11_1974	6	F1-1
50420	ST42231	ERR1771134	2015	Carriage	13	W_11_1974	6	F1-1
50434	ST42315	ERR1863169	2015	Carriage	1254	W_11_1974	6	F1-1
51146	B009	ERR2139024	2015	Carriage	13	W_11_1974	6	F1-1	3
51148	B091	ERR2139026	2015	Carriage	13	W_11_1974	6	F1-1	3
51150	B110	ERR2139028	2015	Carriage	13	W_11_1974	6	F1-1
51172	R001	ERR2139050	2015	Carriage	13	W_11_1974	6	F1-1	3
51173	R191	ERR2139051	2015	Carriage	13	W_11_1974	6	F1-1
51174	R258	ERR2139052	2015	Carriage	13	W_11_1974	6	F1-1
51176	R558	ERR2139054	2015	Carriage	13	W_11_1974	6	F1-1
51177	R779	ERR2139055	2015	Carriage	13	W_11_1974	6	F1-1
51178	R811	ERR2139056	2015	Carriage	13	W_11_1974	6	F1-1
51179	R825	ERR2139057	2015	Carriage	13	W_11_1974	6	F1-1	3
51181	R852	ERR2139059	2015	Carriage	13	W_11_1974	6	F1-1
51182	R888	ERR2139060	2015	Carriage	13	W_11_1974	6	F1-1	3
51183	R889	ERR2139061	2015	Carriage	13	W_11_1974	6	F1-1	3
51184	R920	ERR2139062	2015	Carriage	13	W_11_1974	6	F1-1	3
51185	R941	ERR2139063	2015	Carriage	13	W_11_1974	6	F1-1
51186	R949	ERR2139064	2015	Carriage	13	W_11_1974	6	F1-1
51188	R980	ERR2139066	2015	Carriage	13	W_11_1974	6	F1-1	3
51189	R990	ERR2139067	2015	Carriage	13	W_11_1974	6	F1-1	3
51190	R998	ERR2139068	2015	Carriage	13	W_11_1974	6	F1-1
51380	R575	ERR2139275	2015	Carriage	13	W_11_1974	6	F1-1
52555	BR41465	ERR1941373	2015	Carriage	13	W_11_1974	6	F1-1
52581	CA44041	ERR1941240	2015	Carriage	13	W_11_1974	6	F1-1
52599	CM40500	ERR1941299	2015	Carriage	13	W_11_1974	6	F1-1
52639	OX40224	ERR1941343	2015	Carriage	13	W_11_1974	6	F1-1	3
52667	PL42080	ERR1941388	2015	Carriage	13	W_11_1974	6	F1-1
52717	WG40932	ERR1941303	2015	Carriage	13	W_11_1974	6	F1-1
52719	WG40939	ERR1941319	2015	Carriage	13	W_11_1974	6	F1-1
54412	B064	ERR2139324	2015	Carriage	13	W_11_1974	6	F1-1
54421	B103	ERR2139333	2015	Carriage	13	W_11_1974	6	F1-1
54422	B114	ERR2139334	2015	Carriage	13	W_11_1974	6	F1-1
51151	B135	ERR2139029	2016	Carriage	13	W_11_1974	6	F1-1
51152	B139	ERR2139030	2016	Carriage	13	W_11_1974	6	F1-1
51153	B141	ERR2139031	2016	Carriage	13	W_11_1974	6	F1-1
51154	B167	ERR2139032	2016	Carriage	13	W_11_1974	6	F1-1	3
51156	B214	ERR2139034	2016	Carriage	13	W_11_1974	6	F1-1	3
51157	B222	ERR2139035	2016	Carriage	13	W_11_1974	6	F1-1	3
51158	B227	ERR2139036	2016	Carriage	13	W_11_1974	6	F1-1
51166	B285	ERR2139044	2016	Carriage	13	W_11_1974	6	F1-1	3
51167	B295	ERR2139045	2016	Carriage	13	W_11_1974	6	F1-1
51168	B346	ERR2139046	2016	Carriage	13	W_11_1974	6	F1-1	3
51170	B394	ERR2139048	2016	Carriage	13	W_11_1974	6	F1-1	3
51171	B396	ERR2139049	2016	Carriage	13	W_11_1974	6	F1-1	3
51250	B197	ERR2139134	2016	Carriage	13	W_11_1974	6	F1-1
51258	B218	ERR2139114	2016	Carriage	13	W_11_1974	6	F1-1	3
51266	B246	ERR2139095	2016	Carriage	13	W_11_1974	6	F1-1
54441	B349	ERR2139352	2016	Carriage	13	W_11_1974	6	F1-1
60926	BRI017	ERR2619574	2017	Carriage	13	W_11_1974	6	F1-1
63714	BT03353V1C	ERR3905767	2018	Carriage	13	W_11_1974	6	F1-1
71309	BT15131V1C	ERR3674606	2018	Carriage	1254	W_11_1974	6	F1-1
71313	BT15589V1C	ERR3674607	2018	Carriage	13	W_11_1974	6	F1-1
88513	BT21667V1C	ERR3339211	2018	Carriage	13	W_11_1974	6	F1-1
88552	BT24442V1C	ERR3339439	2018	Carriage	13	W_11_1974	6	F1-1
88636	BT36348V1C	ERR3339087	2018	Carriage	13	W_11_1974	6	F1-1
88732	BT39478V1C	ERR3339343	2018	Carriage	13	W_11_1974	6	F1-1
72295	M19 240067	ERR3890197	2019	Carriage	13	W_11_1974	6	F1-1
72308	M19 240167	ERR3890180	2019	Carriage	13	W_11_1974	6	F1-1
72326	M19 240682	ERR3890158	2019	Carriage	13	W_11_1974	6	F1-1	4
115565	BT36998V3C	ERR10229318	2019	Carriage	13	W_11_1974	6	F1-1
131391	BT6101V3C	ERR11494895	2019	Carriage	13	W_11_1974	6	F1-1	3
144130	BT07463V1C	ERR12646404	2019	Carriage	13	W_11_1974	6	F1-1
147863	BT07066V1C	ERR12771940	2019	Carriage	13	W_11_1974	6	F1-1
120737	BT09182V3C	ERR10229396	2020	Carriage	309	W_11_1974	6	F1-94
135590	SMG-23-1714		2023	Carriage	13	W_11_1974	6	F1-1	3
139872	SMG-23-2329		2023	Carriage	13	W_11_1974	6	F1-1	4
51147	B021	ERR2139025	2015	Carriage	1468	W_11_2015	9	F1-1	3
147870	BT07327V1C	ERR12771947	2019	Carriage	1924	W_11_2016	10	F1-1	2
49738	CM40410	ERR1771033	2015	Carriage	1749	W_11_other	10	F1-31
51145	B003	ERR2139023	2015	Carriage	1468	W_11_2015	11	F1-1	3
54403	B005	ERR2139315	2015	Carriage	1468	W_11_2015	11	F1-1	3
54405	B018	ERR2139317	2015	Carriage	1468	W_11_2015	11	F1-1	3
51162	B253	ERR2139040	2016	Carriage	1468	W_11_2015	11	F1-1	3
51164	B264	ERR2139042	2016	Carriage	1468	W_11_2015	11	F1-1	3
51169	B366	ERR2139047	2016	Carriage	1468	W_11_2015	11	F1-1	3
115433	BT21109V3C	ERR10305071	2019	Carriage	1924	W_11_2016	11	F1-1	2
131442	BT6987V3C	ERR11494807	2019	Carriage	1924	W_11_2016	11	F1-1	2
50327	ST40691	ERR1771086	2015	Carriage	20	W_11_other	11	F1-5
51180	R838	ERR2139058	2015	Carriage	1468	W_11_2015	12	F1-1	3
51187	R958	ERR2139065	2015	Carriage	1468	W_11_2015	12	F1-1	3
51159	B240	ERR2139037	2016	Carriage	4767	W_11_2015	12	F1-1	3
51160	B243	ERR2139038	2016	Carriage	1468	W_11_2015	12	F1-1	3
51161	B251	ERR2139039	2016	Carriage	1468	W_11_2015	12	F1-1	3
147987	BT27577V1C	ERR12772064	2019	Carriage	1924	W_11_2016	12	F1-1	2
51163	B256	ERR2139041	2016	Carriage	1468	W_11_2015	13	F1-1	3
54440	B345	ERR2139351	2016	Carriage	1468	W_11_2015	13	F1-1	3
144119	BT07357V1C	ERR12646393	2019	Carriage	1924	W_11_2016	13	F1-1	2
54439	B343	ERR2139350	2016	Carriage	1468	W_11_other	14	F1-1	3
91757	SMG-19-1188		2017	conjunctivitis	13	W_11_1974	6	F1-1
150008	24MN0160		2024	conjunctivitis	13	W_11_1974	6	F1-1	1
52845	15.8707666	ERR1960599	2015	Invasive	13	W_11_1974	5	F1-1	3
53149	M16 240842	ERR1994458	2016	Invasive	13	W_11_1974	5	F1-1
53154	M16 240849	ERR1994467	2016	Invasive	13	W_11_1974	5	F1-1
60694	M17 240856	ERR2619342	2017	Invasive	13	W_11_1974	5	F1-1	3
61037	M17 240423	ERR2619685	2017	Invasive	13	W_11_1974	5	F1-1
30251	H87 000098	ERR557584	1987	Invasive	13	W_11_1974	6	F1-1
30253	K89 000575	ERR557588	1989	Invasive	54	W_11_1974	6	F5-1
30254	L90 001901	ERR1134953	1990	Invasive	995	W_11_1974	6	F3-9
30255	L90 002191	ERR557591	1990	Invasive	13	W_11_1974	6	F1-1
30234	M96 252316	ERR557669	1996	Invasive	13	W_11_1974	6	F1-1
30235	M96 253521	ERR557670	1996	Invasive	13	W_11_1974	6	F1-1
30236	M96 255203	ERR557671	1996	Invasive	13	W_11_1974	6	F1-1
30237	M96 255688	ERR557672	1996	Invasive	27	W_11_1974	6	F3-9
30238	M96 256246	ERR557673	1996	Invasive	13	W_11_1974	6	F1-1
30174	M97 250455	ERR557615	1997	Invasive	13	W_11_1974	6	F1-1
30176	M97 251635	ERR557618	1997	Invasive	13	W_11_1974	6	F1-1
30178	M98 250031	ERR557621	1998	Invasive	13	W_11_1974	6	F1-1
30179	M98 251039	ERR557623	1998	Invasive	13	W_11_1974	6	F1-1
30180	M98 251534	ERR557624	1998	Invasive	13	W_11_1974	6	F1-1
30181	M98 253527	ERR557625	1998	Invasive	13	W_11_1974	6	F1-1
19957	M00 241317	ERR170933	2000	Invasive	13	W_11_1974	6	F1-1	1
29775	M00 241395	ERR557991	2000	Invasive	13	W_11_1974	6	F1-1	1
29776	PM9TS	ERR557992	2000	Invasive	13	W_11_1974	6	F1-1	1
29778	PM9CSF	ERR557994	2000	Invasive	13	W_11_1974	6	F1-1	1
29928	M00 241341	ERR557953	2000	Invasive	13	W_11_1974	6	F1-1	1
29929	M00 241352	ERR557954	2000	Invasive	13	W_11_1974	6	F1-1	1
29930	M00 241357	ERR557955	2000	Invasive	13	W_11_1974	6	F1-1	1
29931	M00 241362	ERR557956	2000	Invasive	13	W_11_1974	6	F1-1	1
29932	M00 241380	ERR557957	2000	Invasive	13	W_11_1974	6	F1-1	1
29933	M00 241396	ERR557958	2000	Invasive	13	W_11_1974	6	F1-1	1
29934	M00 241401	ERR557959	2000	Invasive	13	W_11_1974	6	F1-1	1
29935	M00 241408	ERR557960	2000	Invasive	13	W_11_1974	6	F1-1	1
29936	M00 241420	ERR557961	2000	Invasive	13	W_11_1974	6	F1-1	1
29937	M00 241430	ERR557962	2000	Invasive	13	W_11_1974	6	F1-1	1
29938	M00 241431	ERR557963	2000	Invasive	13	W_11_1974	6	F1-1	1
29939	M00 241432	ERR557964	2000	Invasive	13	W_11_1974	6	F1-1	1
29940	M00 241433	ERR557965	2000	Invasive	13	W_11_1974	6	F1-1	1
29941	M00 241435	ERR557966	2000	Invasive	13	W_11_1974	6	F1-1	1
29942	M00 241445	ERR557967	2000	Invasive	13	W_11_1974	6	F1-1	1
29943	M00 241447	ERR557968	2000	Invasive	13	W_11_1974	6	F1-1	1
29945	M00 241510	ERR557970	2000	Invasive	13	W_11_1974	6	F1-1	1
29946	M00 241511	ERR557971	2000	Invasive	13	W_11_1974	6	F1-1	1
29947	M00 241557	ERR557972	2000	Invasive	13	W_11_1974	6	F1-1	1
29948	M00 241578	ERR557973	2000	Invasive	13	W_11_1974	6	F1-1	1
29949	M00 241620	ERR557974	2000	Invasive	13	W_11_1974	6	F1-1	1
29950	M00 241645	ERR557975	2000	Invasive	13	W_11_1974	6	F1-1	1
29951	M00 241655	ERR557976	2000	Invasive	13	W_11_1974	6	F1-1	1
29953	M00 241674	ERR557978	2000	Invasive	13	W_11_1974	6	F1-1	1
29954	M00 241675	ERR557979	2000	Invasive	13	W_11_1974	6	F1-1	1
29955	M00 241704	ERR557678	2000	Invasive	13	W_11_1974	6	F1-1	1
29956	M00 241759	ERR557680	2000	Invasive	13	W_11_1974	6	F1-1	1
29957	M00 241760	ERR557681	2000	Invasive	13	W_11_1974	6	F1-1	1
29958	M00 241800	ERR557682	2000	Invasive	13	W_11_1974	6	F1-1	1
29959	M00 241833	ERR557683	2000	Invasive	13	W_11_1974	6	F1-1	1
29960	M00 241894	ERR557684	2000	Invasive	13	W_11_1974	6	F1-1	1
29961	M00 241957	ERR557685	2000	Invasive	13	W_11_1974	6	F1-1	1
29962	M00 241978	ERR557687	2000	Invasive	13	W_11_1974	6	F1-1	1
29963	M00 241986	ERR557689	2000	Invasive	13	W_11_1974	6	F1-1	1
29964	M00 242029	ERR557691	2000	Invasive	13	W_11_1974	6	F1-1	1
29965	M00 242295	ERR557693	2000	Invasive	13	W_11_1974	6	F1-1	1
29966	M00 242531	ERR557694	2000	Invasive	13	W_11_1974	6	F1-1	1
29967	M00 242667	ERR557695	2000	Invasive	13	W_11_1974	6	F1-1	1
29968	M00 242770	ERR557697	2000	Invasive	13	W_11_1974	6	F1-1	1
29969	M00 242916	ERR557699	2000	Invasive	13	W_11_1974	6	F1-1	1
29970	M00 242974	ERR557701	2000	Invasive	13	W_11_1974	6	F1-1	1
29991	M00 243175	ERR557732	2000	Invasive	13	W_11_1974	6	F1-1	1
29992	M00 243297	ERR557734	2000	Invasive	13	W_11_1974	6	F1-1	1
30122	M00 241434	ERR557802	2000	Invasive	13	W_11_1974	6	F1-1	1
30123	M00 241979	ERR557804	2000	Invasive	13	W_11_1974	6	F1-1	1
29677	M01 242608	ERR558066	2001	Invasive	13	W_11_1974	6	F1-1	1
29679	M01 242679	ERR558068	2001	Invasive	13	W_11_1974	6	F1-1
29680	M01 242591	ERR558069	2001	Invasive	13	W_11_1974	6	F1-1	1
29681	M01 242700	ERR558070	2001	Invasive	13	W_11_1974	6	F1-1	1
29684	M01 242717	ERR558073	2001	Invasive	13	W_11_1974	6	F1-1	1
29994	M01 240028	ERR557738	2001	Invasive	13	W_11_1974	6	F1-1	1
29995	M01 240168	ERR557740	2001	Invasive	13	W_11_1974	6	F1-1	1
29996	M01 240240	ERR557742	2001	Invasive	13	W_11_1974	6	F1-1	1
29997	M01 240241	ERR557744	2001	Invasive	13	W_11_1974	6	F1-1	1
29999	M01 240354	ERR557748	2001	Invasive	13	W_11_1974	6	F1-1	1
30001	M01 240634	ERR557752	2001	Invasive	13	W_11_1974	6	F1-1	1
30002	M01 240659	ERR557754	2001	Invasive	13	W_11_1974	6	F1-1	1
30004	M01 240759	ERR557758	2001	Invasive	13	W_11_1974	6	F1-1	1
30005	M01 240760	ERR557760	2001	Invasive	13	W_11_1974	6	F1-1	1
30006	M01 240801	ERR557762	2001	Invasive	13	W_11_1974	6	F1-1	1
30007	M01 240807	ERR557763	2001	Invasive	13	W_11_1974	6	F1-1	1
30008	M01 240808	ERR557765	2001	Invasive	13	W_11_1974	6	F1-1	1
30009	M01 240839	ERR557767	2001	Invasive	13	W_11_1974	6	F1-1	1
30010	M01 240840	ERR557769	2001	Invasive	13	W_11_1974	6	F1-1	1
30011	M01 240859	ERR557771	2001	Invasive	13	W_11_1974	6	F1-1	1
30012	M01 240887	ERR557773	2001	Invasive	13	W_11_1974	6	F1-1	1
30013	M01 240900	ERR557775	2001	Invasive	13	W_11_1974	6	F1-1	1
30014	M01 240902	ERR557777	2001	Invasive	13	W_11_1974	6	F1-1	1
30015	M01 240913	ERR557779	2001	Invasive	13	W_11_1974	6	F1-1	1
30016	M01 240915	ERR557781	2001	Invasive	13	W_11_1974	6	F1-1	1
30017	M01 240916	ERR557783	2001	Invasive	13	W_11_1974	6	F1-1	1
30018	M01 240921	ERR557785	2001	Invasive	13	W_11_1974	6	F1-1	1
30019	M01 240949	ERR557787	2001	Invasive	13	W_11_1974	6	F1-1	1
30020	M01 240953	ERR557789	2001	Invasive	13	W_11_1974	6	F1-1	1
30021	M01 240956	ERR557791	2001	Invasive	13	W_11_1974	6	F1-1	1
30022	M01 240959	ERR557793	2001	Invasive	13	W_11_1974	6	F1-1	1
30023	M01 240967	ERR557795	2001	Invasive	13	W_11_1974	6	F1-1	1
30024	M01 240978	ERR557797	2001	Invasive	13	W_11_1974	6	F1-1	1
30025	M01 240979	ERR557799	2001	Invasive	13	W_11_1974	6	F1-1	1
30026	M01 240989	ERR557801	2001	Invasive	13	W_11_1974	6	F1-1	1
30027	M01 240990	ERR557803	2001	Invasive	13	W_11_1974	6	F1-1	1
30028	M01 241031	ERR557805	2001	Invasive	13	W_11_1974	6	F1-1	1
30029	M01 241052	ERR557807	2001	Invasive	13	W_11_1974	6	F1-1	1
30030	M01 241064	ERR557809	2001	Invasive	13	W_11_1974	6	F1-1	1
30031	M01 241093	ERR557811	2001	Invasive	13	W_11_1974	6	F1-1	1
30032	M01 241097	ERR557812	2001	Invasive	13	W_11_1974	6	F1-1	1
30033	M01 241098	ERR557813	2001	Invasive	13	W_11_1974	6	F1-1	1
30034	M01 241133	ERR557814	2001	Invasive	13	W_11_1974	6	F1-1	1
30035	M01 241213	ERR557816	2001	Invasive	13	W_11_1974	6	F1-1	1
30036	M01 241214	ERR557818	2001	Invasive	13	W_11_1974	6	F1-1	1
30037	M01 241368	ERR557820	2001	Invasive	13	W_11_1974	6	F1-1	1
30038	M01 241396	ERR557821	2001	Invasive	13	W_11_1974	6	F1-1	1
30039	M01 241454	ERR557823	2001	Invasive	13	W_11_1974	6	F1-1	1
30040	M01 241494	ERR557825	2001	Invasive	13	W_11_1974	6	F1-1	1
30041	M01 241950	ERR557827	2001	Invasive	13	W_11_1974	6	F1-1	1
30043	M01 242084	ERR557830	2001	Invasive	13	W_11_1974	6	F1-1	1
30265	M01 242103	ERR557609	2001	Invasive	13	W_11_1974	6	F1-1	1
30266	M01 242502	ERR557611	2001	Invasive	13	W_11_1974	6	F1-1	1
30267	M01 242503	ERR557613	2001	Invasive	13	W_11_1974	6	F1-1	1
29683	M02 240124	ERR558072	2002	Invasive	13	W_11_1974	6	F1-1	1
29686	M02 240227	ERR558074	2002	Invasive	13	W_11_1974	6	F1-1	1
29688	M02 240422	ERR558076	2002	Invasive	13	W_11_1974	6	F1-1	1
29689	M02 240440	ERR558077	2002	Invasive	13	W_11_1974	6	F1-1	1
29690	M02 240609	ERR558078	2002	Invasive	13	W_11_1974	6	F1-1	1
29692	M02 240839	ERR558080	2002	Invasive	13	W_11_1974	6	F1-1	1
29694	M02 241321	ERR558082	2002	Invasive	13	W_11_1974	6	F1-1	1
29695	M02 241603	ERR558083	2002	Invasive	13	W_11_1974	6	F1-1	1
29696	M02 241666	ERR558084	2002	Invasive	13	W_11_1974	6	F1-1	1
29697	M02 241746	ERR558085	2002	Invasive	13	W_11_1974	6	F1-1	1
29699	M03 240692	ERR558087	2003	Invasive	13	W_11_1974	6	F1-1	1
29700	M03 240696	ERR558088	2003	Invasive	13	W_11_1974	6	F1-1	1
29702	M04 240429	ERR558089	2004	Invasive	13	W_11_1974	6	F1-1	1
29704	M05 241067	ERR558091	2005	Invasive	13	W_11_1974	6	F1-1
29705	M06 240459	ERR558092	2006	Invasive	13	W_11_1974	6	F1-1
29707	M07 240118	ERR558094	2007	Invasive	13	W_11_1974	6	F1-1	1
29709	M07 240774	ERR558095	2007	Invasive	421	W_11_1974	6	F3-1
29710	M07 240922	ERR558096	2007	Invasive	421	W_11_1974	6	F3-1
29715	M09 240862	ERR558101	2009	Invasive	13	W_11_1974	6	F1-1
29716	M09 240900	ERR558102	2009	Invasive	13	W_11_1974	6	F1-1
19968	M10 240514	ERR170939	2010	Invasive	13	W_11_1974	6	F1-1
20057	M10 240671	ERR171027	2010	Invasive	13	W_11_1974	6	F1-1
20154	M10 240817	ERR171121	2010	Invasive	13	W_11_1974	6	F1-1
20158	M10 240821	ERR170741	2010	Invasive	13	W_11_1974	6	F1-1
29714	M10 240005	ERR558100	2010	Invasive	13	W_11_1974	6	F1-1
29718	M10 240389	ERR558104	2010	Invasive	13	W_11_1974	6	F1-1
29719	M10 240452	ERR558105	2010	Invasive	13	W_11_1974	6	F1-1
20196	M11 240035	ERR170775	2011	Invasive	13	W_11_1974	6	F1-1
20216	M11 240057	ERR176042	2011	Invasive	13	W_11_1974	6	F1-1
20226	M11 240067	ERR170786	2011	Invasive	13	W_11_1974	6	F1-1
20247	M11 240099	ERR170807	2011	Invasive	13	W_11_1974	6	F1-1
20288	M11 240168	ERR170848	2011	Invasive	13	W_11_1974	6	F1-1
20368	M11 240305	ERR170928	2011	Invasive	13	W_11_1974	6	F1-1
20424	M11 240389	ERR172547	2011	Invasive	13	W_11_1974	6	F1-1	1
20436	M11 240403	ERR172559	2011	Invasive	13	W_11_1974	6	F1-1
20444	M11 240417	ERR172567	2011	Invasive	13	W_11_1974	6	F1-1
20449	M11 240427	ERR172572	2011	Invasive	13	W_11_1974	6	F1-1
21123	M11 240486	ERR314115	2011	Invasive	13	W_11_1974	6	F1-1
21163	M11 240726	ERR314155	2011	Invasive	13	W_11_1974	6	F1-1
21203	M11 240798	ERR294407	2011	Invasive	13	W_11_1974	6	F1-1
21206	M11 240802	ERR294410	2011	Invasive	13	W_11_1974	6	F1-1
21214	M11 240953	ERR294418	2011	Invasive	993	W_11_1974	6	F1-1
21216	M11 240975	ERR294420	2011	Invasive	13	W_11_1974	6	F1-1
29813	PM12B	ERR558023	2011	Invasive	13	W_11_1974	6	F1-1
29814	PM12TS	ERR558024	2011	Invasive	13	W_11_1974	6	F1-1
30072	M11 240099 b	ERR557710	2011	Invasive	13	W_11_1974	6	F1-1
20460	M12 240156	ERR170930	2012	Invasive	13	W_11_1974	6	F1-1
20461	M12 240160	ERR170931	2012	Invasive	13	W_11_1974	6	F1-1
20462	M12 240196	ERR170932	2012	Invasive	13	W_11_1974	6	F1-1
21288	M12 240004	ERR314197	2012	Invasive	13	W_11_1974	6	F1-1
21298	M12 240016	ERR314207	2012	Invasive	13	W_11_1974	6	F1-1
21302	M12 240021	ERR314211	2012	Invasive	13	W_11_1974	6	F1-1
21305	M12 240027	ERR314214	2012	Invasive	13	W_11_1974	6	F1-1
21334	M12 240067	ERR314243	2012	Invasive	13	W_11_1974	6	F1-1
21354	M12 240095	ERR310960	2012	Invasive	13	W_11_1974	6	F1-1
21375	M12 240125	ERR310981	2012	Invasive	488	W_11_1974	6	F1-146
21377	M12 240127	ERR310983	2012	Invasive	13	W_11_1974	6	F1-1
21381	M12 240133	ERR310987	2012	Invasive	488	W_11_1974	6	F1-146
21386	M12 240144	ERR310992	2012	Invasive	13	W_11_1974	6	F1-1
21446	M12 240240	ERR278633	2012	Invasive	488	W_11_1974	6	F1-146
21492	M12 240317	ERR278679	2012	Invasive	13	W_11_1974	6	F1-1
21499	M12 240324	ERR278686	2012	Invasive	13	W_11_1974	6	F1-1
28114	M12 240337	ERR472989	2012	Invasive	13	W_11_1974	6	F1-1
28115	M12 240640	ERR472996	2012	Invasive	13	W_11_1974	6	F1-1
28116	M12 240657	ERR473012	2012	Invasive	13	W_11_1974	6	F1-1
28117	M12 240663	ERR473016	2012	Invasive	13	W_11_1974	6	F1-1
28121	M12 240751	ERR473073	2012	Invasive	13	W_11_1974	6	F1-1
28122	M12 240754	ERR473075	2012	Invasive	13	W_11_1974	6	F1-1
28125	M12 240774	ERR473086	2012	Invasive	13	W_11_1974	6	F1-1
28128	M12 240826	ERR473125	2012	Invasive	13	W_11_1974	6	F1-1
28131	M12 240895	ERR473167	2012	Invasive	13	W_11_1974	6	F1-1
28132	M12 240898	ERR473170	2012	Invasive	13	W_11_1974	6	F1-1
30069	M12 240156 b	ERR557705	2012	Invasive	13	W_11_1974	6	F1-1
30070	M12 240160 b	ERR557706	2012	Invasive	13	W_11_1974	6	F1-1
35371	12.7350.H	ERR847225	2012	Invasive	13	W_11_1974	6	F1-1
28134	M13 240015	ERR466864	2013	Invasive	13	W_11_1974	6	F1-1
28135	M13 240025	ERR466871	2013	Invasive	13	W_11_1974	6	F1-1
28136	M13 240028	ERR466873	2013	Invasive	13	W_11_1974	6	F1-1
28137	M13 240056	ERR466895	2013	Invasive	13	W_11_1974	6	F1-1
28138	M13 240066	ERR466900	2013	Invasive	13	W_11_1974	6	F1-1
28139	M13 240077	ERR466909	2013	Invasive	13	W_11_1974	6	F1-1
28141	M13 240109	ERR466927	2013	Invasive	13	W_11_1974	6	F1-1
28142	M13 240114	ERR466930	2013	Invasive	488	W_11_1974	6	F1-146
28143	M13 240158	ERR473191	2013	Invasive	13	W_11_1974	6	F1-1
28144	M13 240168	ERR473199	2013	Invasive	13	W_11_1974	6	F1-1
28146	M13 240185	ERR473210	2013	Invasive	13	W_11_1974	6	F1-1
28147	M13 240223	ERR473236	2013	Invasive	13	W_11_1974	6	F1-1
28148	M13 240225	ERR473238	2013	Invasive	13	W_11_1974	6	F1-1
28149	M13 240238	ERR473251	2013	Invasive	13	W_11_1974	6	F1-1
28150	M13 240246	ERR473256	2013	Invasive	13	W_11_1974	6	F1-1
28151	M13 240247	ERR473257	2013	Invasive	13	W_11_1974	6	F1-1
28152	M13 240251	ERR473261	2013	Invasive	13	W_11_1974	6	F1-1
28153	M13 240269	ERR466949	2013	Invasive	13	W_11_1974	6	F1-1
28154	M13 240283	ERR466959	2013	Invasive	13	W_11_1974	6	F1-1
28156	M13 240436	ERR466995	2013	Invasive	13	W_11_1974	6	F1-1
28157	M13 240446	ERR467000	2013	Invasive	13	W_11_1974	6	F1-1
28158	M13 240457	ERR467008	2013	Invasive	13	W_11_1974	6	F1-1
28159	M13 240464	ERR467014	2013	Invasive	13	W_11_1974	6	F1-1
28161	M13 240467	ERR467016	2013	Invasive	13	W_11_1974	6	F1-1
28162	M13 240469	ERR467018	2013	Invasive	13	W_11_1974	6	F1-1
28163	M13 240473	ERR467020	2013	Invasive	13	W_11_1974	6	F1-1
28164	M13 240482	ERR467026	2013	Invasive	13	W_11_1974	6	F1-1
29721	M13 240491	ERR558107	2013	Invasive	13	W_11_1974	6	F1-1
29722	M13 240530	ERR558108	2013	Invasive	13	W_11_1974	6	F1-1
29723	M13 240555	ERR558109	2013	Invasive	13	W_11_1974	6	F1-1
29724	M13 240591	ERR558110	2013	Invasive	13	W_11_1974	6	F1-1
29725	M13 240603	ERR558111	2013	Invasive	1105	W_11_1974	6	F4-1
29726	M13 240604	ERR558112	2013	Invasive	13	W_11_1974	6	F1-1
29727	M13 240545	ERR558113	2013	Invasive	13	W_11_1974	6	F1-1
29728	M13 240558	ERR558114	2013	Invasive	13	W_11_1974	6	F1-1
29729	M13 240594	ERR558115	2013	Invasive	756	W_11_1974	6	F1-1
29730	M13 240583	ERR558116	2013	Invasive	13	W_11_1974	6	F1-1
29731	M13 240510	ERR558117	2013	Invasive	13	W_11_1974	6	F1-1
29732	M13 240633	ERR558118	2013	Invasive	13	W_11_1974	6	F1-1
29733	M13 240634	ERR558119	2013	Invasive	13	W_11_1974	6	F1-1
29734	M13 240538	ERR558120	2013	Invasive	13	W_11_1974	6	F1-1
29735	M13 240515	ERR558121	2013	Invasive	13	W_11_1974	6	F1-1
29736	M13 240600	ERR558122	2013	Invasive	13	W_11_1974	6	F1-1
29737	M13 240553	ERR558123	2013	Invasive	13	W_11_1974	6	F1-1
30136	M13 240635	ERR557826	2013	Invasive	13	W_11_1974	6	F1-1
30137	M13 240637	ERR557828	2013	Invasive	13	W_11_1974	6	F1-1
30138	M13 240649	ERR557829	2013	Invasive	13	W_11_1974	6	F1-1
30139	M13 240655	ERR557831	2013	Invasive	13	W_11_1974	6	F1-1
30140	M13 240657	ERR557832	2013	Invasive	13	W_11_1974	6	F1-1
30141	M13 240664	ERR557834	2013	Invasive	13	W_11_1974	6	F1-1
30143	M13 240667	ERR557838	2013	Invasive	13	W_11_1974	6	F1-1
30144	M13 240668	ERR557840	2013	Invasive	13	W_11_1974	6	F1-1
30145	M13 240672	ERR557841	2013	Invasive	13	W_11_1974	6	F1-1
30146	M13 240678	ERR557842	2013	Invasive	13	W_11_1974	6	F1-1
30147	M13 240680	ERR557567	2013	Invasive	13	W_11_1974	6	F1-1
30148	M13 240681	ERR557569	2013	Invasive	13	W_11_1974	6	F1-1	3
30150	M13 240724	ERR557572	2013	Invasive	13	W_11_1974	6	F1-1
30151	M13 240726	ERR557574	2013	Invasive	13	W_11_1974	6	F1-1
30152	M13 240730	ERR557575	2013	Invasive	13	W_11_1974	6	F1-1
30153	M13 240732	ERR557577	2013	Invasive	13	W_11_1974	6	F1-1
35397	13.8552.X	ERR847253	2013	Invasive	13	W_11_1974	6	F1-1
35425	M13 240531	ERR903467	2013	Invasive	13	W_11_1974	6	F1-1
35507	M13 240705	ERR903390	2013	Invasive	13	W_11_1974	6	F1-1	3
30154	M14 240001	ERR557579	2014	Invasive	13	W_11_1974	6	F1-1
30155	M14 240002	ERR557581	2014	Invasive	13	W_11_1974	6	F1-1
30156	M14 240007	ERR557583	2014	Invasive	13	W_11_1974	6	F1-1
30157	M14 240013	ERR557585	2014	Invasive	13	W_11_1974	6	F1-1
30158	M14 240019	ERR557587	2014	Invasive	13	W_11_1974	6	F1-1
30159	M14 240022	ERR557589	2014	Invasive	13	W_11_1974	6	F1-1
30160	M14 240026	ERR557590	2014	Invasive	13	W_11_1974	6	F1-1
30161	M14 240029	ERR557592	2014	Invasive	13	W_11_1974	6	F1-1
30162	M14 240031	ERR557594	2014	Invasive	13	W_11_1974	6	F1-1
30163	M14 240042	ERR557596	2014	Invasive	13	W_11_1974	6	F1-1
30164	M14 240043	ERR557597	2014	Invasive	13	W_11_1974	6	F1-1
30165	M14 240052	ERR557599	2014	Invasive	13	W_11_1974	6	F1-1
30166	M14 240053	ERR557601	2014	Invasive	13	W_11_1974	6	F1-1
30167	M14 240054	ERR557603	2014	Invasive	13	W_11_1974	6	F1-1
30168	M14 240072	ERR557604	2014	Invasive	13	W_11_1974	6	F1-1
30169	M14 240082	ERR557606	2014	Invasive	13	W_11_1974	6	F1-1
31168	M14 240447	ERR1124376	2014	Invasive	13	W_11_1974	6	F1-1
31169	M14 240448	ERR1124377	2014	Invasive	13	W_11_1974	6	F1-1
31318	NM3682		2014	Invasive	13	W_11_1974	6	F1-1
35581	M14 240090	ERR903442	2014	Invasive	13	W_11_1974	6	F1-1
35598	M14 240116	ERR903455	2014	Invasive	13	W_11_1974	6	F1-1
35614	M14 240135	ERR903677	2014	Invasive	13	W_11_1974	6	F1-1
35618	M14 240142	ERR903684	2014	Invasive	13	W_11_1974	6	F1-1
35621	M14 240145	ERR903675	2014	Invasive	993	W_11_1974	6	F1-1
35622	M14 240147	ERR903715	2014	Invasive	13	W_11_1974	6	F1-1
35624	M14 240150	ERR903711	2014	Invasive	13	W_11_1974	6	F1-1
35632	M14 240178	ERR903719	2014	Invasive	13	W_11_1974	6	F1-1
35634	M14 240180	ERR903707	2014	Invasive	13	W_11_1974	6	F1-1
35635	M14 240199	ERR903537	2014	Invasive	488	W_11_1974	6	F1-146
35638	M14 240204	ERR903540	2014	Invasive	13	W_11_1974	6	F1-1
35643	M14 240211	ERR903543	2014	Invasive	13	W_11_1974	6	F1-1
35651	M14 240223	ERR903551	2014	Invasive	13	W_11_1974	6	F1-1
35664	M14 240245	ERR903562	2014	Invasive	13	W_11_1974	6	F1-1
35670	M14 240253	ERR903718	2014	Invasive	13	W_11_1974	6	F1-1
35674	M14 240257	ERR903569	2014	Invasive	13	W_11_1974	6	F1-1
35675	M14 240258	ERR903570	2014	Invasive	13	W_11_1974	6	F1-1
35686	M14 240278	ERR903579	2014	Invasive	13	W_11_1974	6	F1-1
35687	M14 240279	ERR903580	2014	Invasive	13	W_11_1974	6	F1-1
35689	M14 240282	ERR903582	2014	Invasive	13	W_11_1974	6	F1-1
35690	M14 240283	ERR903583	2014	Invasive	13	W_11_1974	6	F1-1
35700	M14 240299	ERR903704	2014	Invasive	13	W_11_1974	6	F1-1
35702	M14 240304	ERR903593	2014	Invasive	13	W_11_1974	6	F1-1
35722	M14 240337	ERR903678	2014	Invasive	13	W_11_1974	6	F1-1
35725	M14 240343	ERR903698	2014	Invasive	13	W_11_1974	6	F1-1
35728	M14 240346	ERR903686	2014	Invasive	13	W_11_1974	6	F1-1
35731	M14 240351	ERR903663	2014	Invasive	13	W_11_1974	6	F1-1
35754	M14 240389	ERR903636	2014	Invasive	13	W_11_1974	6	F1-1
35756	M14 240391	ERR985721	2014	Invasive	13	W_11_1974	6	F1-1
35763	M14 240406	ERR903613	2014	Invasive	13	W_11_1974	6	F1-1
35782	M14 240463	ERR903369	2014	Invasive	13	W_11_1974	6	F1-1
35786	M14 240468	ERR903362	2014	Invasive	13	W_11_1974	6	F1-1
35788	M14 240470	ERR903356	2014	Invasive	13	W_11_1974	6	F1-1
35792	M14 240474	ERR903349	2014	Invasive	13	W_11_1974	6	F1-1
35796	M14 240478	ERR903377	2014	Invasive	13	W_11_1974	6	F1-1
35799	M14 240482	ERR903375	2014	Invasive	13	W_11_1974	6	F1-1
35800	M14 240485	ERR903376	2014	Invasive	13	W_11_1974	6	F1-1	3
35801	M14 240486	ERR903370	2014	Invasive	13	W_11_1974	6	F1-1
35806	M14 240491	ERR903363	2014	Invasive	13	W_11_1974	6	F1-1
35807	M14 240492	ERR903355	2014	Invasive	13	W_11_1974	6	F1-1
35808	M14 240494	ERR903373	2014	Invasive	1153	W_11_1974	6	F1-1
35809	M14 240495	ERR903352	2014	Invasive	13	W_11_1974	6	F1-1	3
35810	M14 240496	ERR903358	2014	Invasive	13	W_11_1974	6	F1-1
35811	M14 240500	ERR903357	2014	Invasive	13	W_11_1974	6	F1-1
37670	M14 240394	ERR985544	2014	Invasive	13	W_11_1974	6	F1-1
37673	M14 240502	ERR985745	2014	Invasive	13	W_11_1974	6	F1-1
37675	M14 240504	ERR985743	2014	Invasive	13	W_11_1974	6	F1-1
37681	M14 240511	ERR985739	2014	Invasive	13	W_11_1974	6	F1-1	3
37685	M14 240517	ERR985553	2014	Invasive	13	W_11_1974	6	F1-1
37690	M14 240522	ERR985558	2014	Invasive	13	W_11_1974	6	F1-1
37692	M14 240524	ERR985594	2014	Invasive	13	W_11_1974	6	F1-1
37693	M14 240525	ERR985559	2014	Invasive	13	W_11_1974	6	F1-1
37699	M14 240532	ERR985595	2014	Invasive	13	W_11_1974	6	F1-1
37701	M14 240534	ERR985733	2014	Invasive	488	W_11_1974	6	F1-146
37708	M14 240545	ERR985571	2014	Invasive	13	W_11_1974	6	F1-1
37710	M14 240548	ERR985572	2014	Invasive	13	W_11_1974	6	F1-1
37711	M14 240550	ERR985573	2014	Invasive	13	W_11_1974	6	F1-1
37716	M14 240555	ERR985577	2014	Invasive	13	W_11_1974	6	F1-1
37717	M14 240556	ERR985706	2014	Invasive	13	W_11_1974	6	F1-1
37722	M14 240562	ERR985578	2014	Invasive	13	W_11_1974	6	F1-1
37730	M14 240572	ERR985580	2014	Invasive	488	W_11_1974	6	F1-146
37731	M14 240573	ERR985581	2014	Invasive	13	W_11_1974	6	F1-1
37732	M14 240574	ERR985582	2014	Invasive	13	W_11_1974	6	F1-1
37736	M14 240581	ERR985583	2014	Invasive	13	W_11_1974	6	F1-1
37738	M14 240585	ERR985774	2014	Invasive	13	W_11_1974	6	F1-1
37739	M14 240587	ERR985584	2014	Invasive	13	W_11_1974	6	F1-1
37742	M14 240593	ERR985689	2014	Invasive	13	W_11_1974	6	F1-1
37746	M14 240601	ERR985679	2014	Invasive	13	W_11_1974	6	F1-1
37747	M14 240602	ERR985585	2014	Invasive	13	W_11_1974	6	F1-1
37748	M14 240604	ERR985586	2014	Invasive	13	W_11_1974	6	F1-1
37749	M14 240605	ERR985684	2014	Invasive	13	W_11_1974	6	F1-1
37754	M14 240618	ERR985757	2014	Invasive	13	W_11_1974	6	F1-1
37757	M14 240621	ERR985587	2014	Invasive	13	W_11_1974	6	F1-1
37760	M14 240624	ERR985589	2014	Invasive	13	W_11_1974	6	F1-1	3
37764	M14 240628	ERR985750	2014	Invasive	13	W_11_1974	6	F1-1
37769	M14 240633	ERR985703	2014	Invasive	13	W_11_1974	6	F1-1
37770	M14 240634	ERR985723	2014	Invasive	13	W_11_1974	6	F1-1
37774	M14 240638	ERR985709	2014	Invasive	13	W_11_1974	6	F1-1
37784	M14 240649	ERR985697	2014	Invasive	13	W_11_1974	6	F1-1
38120	M14 240447b	ERR985727	2014	Invasive	13	W_11_1974	6	F1-1
38121	M14 240448b	ERR985732	2014	Invasive	13	W_11_1974	6	F1-1
38127	M14 240515		2014	Invasive	13	W_11_1974	6	F1-1	3
51599	14.8701242	ERR1865226	2014	Invasive	13	W_11_1974	6	F1-1
51608	14.8703475	ERR1865235	2014	Invasive	13	W_11_1974	6	F1-1	3
52837	14.8706990	ERR1960590	2014	Invasive	13	W_11_1974	6	F1-1	3
52838	14.8707646	ERR1960591	2014	Invasive	13	W_11_1974	6	F1-1
37793	M15 240005	ERR985795	2015	Invasive	13	W_11_1974	6	F1-1
37797	M15 240010	ERR985799	2015	Invasive	13	W_11_1974	6	F1-1
37798	M15 240011	ERR985800	2015	Invasive	13	W_11_1974	6	F1-1	3
37799	M15 240012	ERR985801	2015	Invasive	13	W_11_1974	6	F1-1
37801	M15 240015	ERR985802	2015	Invasive	13	W_11_1974	6	F1-1
37805	M15 240021	ERR985803	2015	Invasive	488	W_11_1974	6	F1-146
37806	M15 240022	ERR985804	2015	Invasive	488	W_11_1974	6	F1-146
37809	M15 240027	ERR985806	2015	Invasive	1240	W_11_1974	6	F5-2
37811	M15 240029	ERR985808	2015	Invasive	1240	W_11_1974	6	F5-2
37821	M15 240041	ERR985814	2015	Invasive	13	W_11_1974	6	F1-1
37822	M15 240042	ERR985815	2015	Invasive	13	W_11_1974	6	F1-1
37828	M15 240048	ERR985818	2015	Invasive	13	W_11_1974	6	F1-1
37834	M15 240055	ERR985820	2015	Invasive	13	W_11_1974	6	F1-1
37845	M15 240066	ERR985826	2015	Invasive	13	W_11_1974	6	F1-1
37854	M15 240078	ERR985831	2015	Invasive	13	W_11_1974	6	F1-1
37857	M15 240081	ERR985833	2015	Invasive	13	W_11_1974	6	F1-1
37860	M15 240085	ERR985873	2015	Invasive	13	W_11_1974	6	F1-1
37861	M15 240089	ERR985874	2015	Invasive	13	W_11_1974	6	F1-1
37862	M15 240091	ERR985626	2015	Invasive	13	W_11_1974	6	F1-1
37866	M15 240097	ERR985630	2015	Invasive	13	W_11_1974	6	F1-1
37868	M15 240099	ERR985632	2015	Invasive	13	W_11_1974	6	F1-1
37870	M15 240101	ERR985634	2015	Invasive	13	W_11_1974	6	F1-1
37873	M15 240105	ERR985637	2015	Invasive	13	W_11_1974	6	F1-1	3
37875	M15 240107	ERR985639	2015	Invasive	13	W_11_1974	6	F1-1	3
37879	M15 240112	ERR985643	2015	Invasive	13	W_11_1974	6	F1-1
37881	M15 240114	ERR985645	2015	Invasive	13	W_11_1974	6	F1-1
37882	M15 240115	ERR985646	2015	Invasive	13	W_11_1974	6	F1-1	3
37883	M15 240116	ERR985647	2015	Invasive	13	W_11_1974	6	F1-1
37890	M15 240127	ERR985654	2015	Invasive	13	W_11_1974	6	F1-1
37891	M15 240128	ERR985655	2015	Invasive	13	W_11_1974	6	F1-1
37893	M15 240130	ERR985657	2015	Invasive	13	W_11_1974	6	F1-1
37902	M15 240141	ERR985666	2015	Invasive	13	W_11_1974	6	F1-1
37904	M15 240144	ERR985668	2015	Invasive	13	W_11_1974	6	F1-1
37907	M15 240148	ERR985836	2015	Invasive	13	W_11_1974	6	F1-1
37910	M15 240151	ERR985673	2015	Invasive	13	W_11_1974	6	F1-1
37915	M15 240158	ERR985875	2015	Invasive	13	W_11_1974	6	F1-1
37922	M15 240172	ERR985842	2015	Invasive	13	W_11_1974	6	F1-1
37930	M15 240181	ERR985850	2015	Invasive	13	W_11_1974	6	F1-1
37933	M15 240185	ERR985853	2015	Invasive	13	W_11_1974	6	F1-1
37934	M15 240187	ERR985854	2015	Invasive	13	W_11_1974	6	F1-1
37936	M15 240189	ERR985856	2015	Invasive	13	W_11_1974	6	F1-1
37940	M15 240193	ERR985860	2015	Invasive	13	W_11_1974	6	F1-1
37942	M15 240195	ERR985862	2015	Invasive	13	W_11_1974	6	F1-1	3
37951	M15 240207	ERR985876	2015	Invasive	1254	W_11_1974	6	F1-1
37958	M15 240216	ERR985883	2015	Invasive	13	W_11_1974	6	F1-1
37961	M15 240221	ERR985886	2015	Invasive	13	W_11_1974	6	F1-1
37977	M15 240242	ERR985902	2015	Invasive	13	W_11_1974	6	F1-1
37978	M15 240244	ERR985903	2015	Invasive	13	W_11_1974	6	F1-1
37981	M15 240248	ERR985906	2015	Invasive	488	W_11_1974	6	F1-146
37983	M15 240251	ERR985908	2015	Invasive	13	W_11_1974	6	F1-1
37986	M15 240256	ERR985911	2015	Invasive	13	W_11_1974	6	F1-1
37987	M15 240257	ERR985912	2015	Invasive	13	W_11_1974	6	F1-1	3
37988	M15 240258	ERR985913	2015	Invasive	13	W_11_1974	6	F1-1
37990	M15 240260	ERR985915	2015	Invasive	13	W_11_1974	6	F1-1
37992	M15 240263	ERR985917	2015	Invasive	13	W_11_1974	6	F1-1
37995	M15 240271	ERR985920	2015	Invasive	13	W_11_1974	6	F1-1
37998	M15 240277	ERR985923	2015	Invasive	13	W_11_1974	6	F1-1
37999	M15 240278	ERR985924	2015	Invasive	13	W_11_1974	6	F1-1
38001	M15 240280	ERR985926	2015	Invasive	13	W_11_1974	6	F1-1
38003	M15 240282	ERR985928	2015	Invasive	13	W_11_1974	6	F1-1
38004	M15 240284	ERR985929	2015	Invasive	13	W_11_1974	6	F1-1
38007	M15 240287	ERR985932	2015	Invasive	13	W_11_1974	6	F1-1
38008	M15 240288	ERR985933	2015	Invasive	13	W_11_1974	6	F1-1
38011	M15 240291	ERR985936	2015	Invasive	13	W_11_1974	6	F1-1
38017	M15 240300	ERR985942	2015	Invasive	13	W_11_1974	6	F1-1	3
38018	M15 240301	ERR985943	2015	Invasive	13	W_11_1974	6	F1-1
38024	M15 240310	ERR985949	2015	Invasive	13	W_11_1974	6	F1-1
38027	M15 240316	ERR985952	2015	Invasive	13	W_11_1974	6	F1-1	3
38034	M15 240326	ERR985959	2015	Invasive	13	W_11_1974	6	F1-1
38037	M15 240329	ERR985962	2015	Invasive	13	W_11_1974	6	F1-1
38038	M15 240332	ERR985963	2015	Invasive	13	W_11_1974	6	F1-1
38049	M15 240334	ERR985974	2015	Invasive	13	W_11_1974	6	F1-1
38059	M15 240375	ERR985984	2015	Invasive	13	W_11_1974	6	F1-1
38060	M15 240376	ERR985985	2015	Invasive	13	W_11_1974	6	F1-1
38063	M15 240380	ERR985988	2015	Invasive	13	W_11_1974	6	F1-1
38064	M15 240381	ERR985989	2015	Invasive	13	W_11_1974	6	F1-1
38065	M15 240382	ERR985990	2015	Invasive	13	W_11_1974	6	F1-1
38066	M15 240383	ERR985991	2015	Invasive	13	W_11_1974	6	F1-1
38067	M15 240384	ERR985992	2015	Invasive	13	W_11_1974	6	F1-1
38076	M15 240438	ERR986001	2015	Invasive	13	W_11_1974	6	F1-1
38079	M15 240441	ERR986004	2015	Invasive	13	W_11_1974	6	F1-1
38085	M15 240461	ERR986010	2015	Invasive	13	W_11_1974	6	F1-1
38088	M15 240465	ERR986013	2015	Invasive	13	W_11_1974	6	F1-1	3
38096	M15 240477	ERR986021	2015	Invasive	13	W_11_1974	6	F1-1
38101	M15 240511	ERR986026	2015	Invasive	13	W_11_1974	6	F1-1	3
38106	M15 240554	ERR986034	2015	Invasive	13	W_11_1974	6	F1-1	3
38108	M15 240556	ERR986036	2015	Invasive	13	W_11_1974	6	F1-1
38109	M15 240557	ERR986037	2015	Invasive	13	W_11_1974	6	F1-1
38115	M15 240576	ERR986043	2015	Invasive	13	W_11_1974	6	F1-1
38151	M15 240605	ERR986046	2015	Invasive	1748	W_11_1974	6	F1-1
38306	15.8705948	ERR1717950	2015	Invasive	13	W_11_1974	6	F1-1
38307	15.8706012	ERR1717951	2015	Invasive	13	W_11_1974	6	F1-1
38308	15.8706090	ERR1717952	2015	Invasive	13	W_11_1974	6	F1-1
38309	15.8706113	ERR1717953	2015	Invasive	13	W_11_1974	6	F1-1
38520	M15 240722	ERR2220010	2015	Invasive	13	W_11_1974	6	F1-1
38996	15.8700914	ERR1625851	2015	Invasive	13	W_11_1974	6	F1-1
38997	15.8701412	ERR1625852	2015	Invasive	13	W_11_1974	6	F1-1
38998	15.8703241	ERR1625853	2015	Invasive	13	W_11_1974	6	F1-1
38999	15.8703378	ERR1625854	2015	Invasive	13	W_11_1974	6	F1-1
39000	15.8703957	ERR1625855	2015	Invasive	13	W_11_1974	6	F1-1
39001	15.8705087	ERR1625856	2015	Invasive	13	W_11_1974	6	F1-1
39320	M15 240629	ERR1161540	2015	Invasive	13	W_11_1974	6	F1-1	3
39326	M15 240638	ERR1161546	2015	Invasive	13	W_11_1974	6	F1-1
39328	M15 240640	ERR1161548	2015	Invasive	13	W_11_1974	6	F1-1
39331	M15 240643	ERR1161551	2015	Invasive	13	W_11_1974	6	F1-1
39335	M15 240648	ERR1161555	2015	Invasive	13	W_11_1974	6	F1-1
39337	M15 240651	ERR1161557	2015	Invasive	13	W_11_1974	6	F1-1
39340	M15 240657	ERR1161429	2015	Invasive	13	W_11_1974	6	F1-1
39341	M15 240658	ERR1161567	2015	Invasive	13	W_11_1974	6	F1-1
39342	M15 240659	ERR1161568	2015	Invasive	13	W_11_1974	6	F1-1
39344	M15 240661	ERR1161569	2015	Invasive	13	W_11_1974	6	F1-1
39345	M15 240662	ERR1161570	2015	Invasive	13	W_11_1974	6	F1-1
39346	M15 240664	ERR1161571	2015	Invasive	13	W_11_1974	6	F1-1
39352	M15 240704	ERR1161563	2015	Invasive	13	W_11_1974	6	F1-1
39356	M15 240718	ERR1161434	2015	Invasive	13	W_11_1974	6	F1-1
39358	M15 240720	ERR1161436	2015	Invasive	13	W_11_1974	6	F1-1
39365	M15 240730	ERR1161444	2015	Invasive	13	W_11_1974	6	F1-1
39368	M15 240740	ERR1161447	2015	Invasive	1254	W_11_1974	6	F1-1
39369	M15 240742	ERR1161448	2015	Invasive	13	W_11_1974	6	F1-1
39373	M15 240746	ERR1161452	2015	Invasive	488	W_11_1974	6	F1-146
39385	M15 240762	ERR1161464	2015	Invasive	13	W_11_1974	6	F1-1
39395	M15 240778	ERR1161474	2015	Invasive	13	W_11_1974	6	F1-1
39396	M15 240779	ERR1161475	2015	Invasive	13	W_11_1974	6	F1-1
39398	M15 240782	ERR1161477	2015	Invasive	13	W_11_1974	6	F1-1
39404	M15 240788	ERR1161483	2015	Invasive	488	W_11_1974	6	F1-146
39408	M15 240794	ERR1161487	2015	Invasive	13	W_11_1974	6	F1-1
39410	M15 240796	ERR1161489	2015	Invasive	13	W_11_1974	6	F1-1
39411	M15 240797	ERR1161490	2015	Invasive	488	W_11_1974	6	F1-146
39412	M15 240798	ERR1161491	2015	Invasive	13	W_11_1974	6	F1-1
39421	M15 240816	ERR1161500	2015	Invasive	13	W_11_1974	6	F1-1
39422	M15 240818	ERR1161501	2015	Invasive	13	W_11_1974	6	F1-1
39423	M15 240819	ERR1161502	2015	Invasive	1254	W_11_1974	6	F1-1
39427	M15 240826	ERR1161506	2015	Invasive	13	W_11_1974	6	F1-1
39429	M15 240829	ERR1161508	2015	Invasive	13	W_11_1974	6	F1-1
39430	M15 240830	ERR1161509	2015	Invasive	13	W_11_1974	6	F1-1
39431	M15 240831	ERR1161510	2015	Invasive	13	W_11_1974	6	F1-1	3
39433	M15 240833	ERR1161512	2015	Invasive	13	W_11_1974	6	F1-1
39435	M15 240844	ERR1161514	2015	Invasive	13	W_11_1974	6	F1-1
39436	M15 240845	ERR1161515	2015	Invasive	993	W_11_1974	6	F1-1
39438	M15 240848	ERR1161517	2015	Invasive	13	W_11_1974	6	F1-1
39441	M15 240722b	ERR1161437	2015	Invasive	13	W_11_1974	6	F1-1
40322	M15 240852	ERR12139540	2015	Invasive	13	W_11_1974	6	F1-1
41451	M15 240753	ERR1292415	2015	Invasive	488	W_11_1974	6	F1-146
41455	M15 240856	ERR1292419	2015	Invasive	488	W_11_1974	6	F1-146
41458	M15 240860	ERR1292422	2015	Invasive	13	W_11_1974	6	F1-1
41462	M15 240864	ERR1292426	2015	Invasive	13	W_11_1974	6	F1-1
41463	M15 240866	ERR1292427	2015	Invasive	13	W_11_1974	6	F1-1
41467	M15 240871	ERR1292431	2015	Invasive	13	W_11_1974	6	F1-1	3
41469	M15 240873	ERR1292433	2015	Invasive	13	W_11_1974	6	F1-1
41470	M15 240876	ERR1292434	2015	Invasive	488	W_11_1974	6	F1-146
41473	M15 240879	ERR1292437	2015	Invasive	13	W_11_1974	6	F1-1
41478	M15 240885	ERR1292442	2015	Invasive	13	W_11_1974	6	F1-1
41481	M15 240888	ERR1292445	2015	Invasive	13	W_11_1974	6	F1-1
41483	M15 240893	ERR1292447	2015	Invasive	13	W_11_1974	6	F1-1
41486	M15 240896	ERR1292450	2015	Invasive	13	W_11_1974	6	F1-1
41494	M15 240905	ERR1292458	2015	Invasive	993	W_11_1974	6	F1-1
41501	M15 240918	ERR1292465	2015	Invasive	13	W_11_1974	6	F1-1
41502	M15 240919	ERR1292466	2015	Invasive	13	W_11_1974	6	F1-1
41515	M15 240936	ERR1292479	2015	Invasive	13	W_11_1974	6	F1-1	1
41516	M15 240937	ERR1292480	2015	Invasive	13	W_11_1974	6	F1-1
41519	M15 240940	ERR1292483	2015	Invasive	488	W_11_1974	6	F1-146
41522	M15 240946	ERR1292486	2015	Invasive	993	W_11_1974	6	F1-1
41525	M15 240952	ERR1292489	2015	Invasive	13	W_11_1974	6	F1-1	3
41530	M15 240958	ERR1292494	2015	Invasive	13	W_11_1974	6	F1-1
41531	M15 240960	ERR1292495	2015	Invasive	13	W_11_1974	6	F1-1
41533	M15 240963	ERR1292497	2015	Invasive	13	W_11_1974	6	F1-1
41543	M15 240978	ERR1292505	2015	Invasive	13	W_11_1974	6	F1-1
41546	M15 240981	ERR1292507	2015	Invasive	13	W_11_1974	6	F1-1
41547	M15 240983	ERR1292402	2015	Invasive	13	W_11_1974	6	F1-1
41549	M15 240985	ERR1292404	2015	Invasive	13	W_11_1974	6	F1-1
41552	M15 240988	ERR1292407	2015	Invasive	13	W_11_1974	6	F1-1
41558	M15 240995	ERR1292413	2015	Invasive	13	W_11_1974	6	F1-1
41560	M15 240982	ERR1292401	2015	Invasive	13	W_11_1974	6	F1-1
52846	15.8708749	ERR1960600	2015	Invasive	13	W_11_1974	6	F1-1	3
52847	15.8708877	ERR1960601	2015	Invasive	13	W_11_1974	6	F1-1	3
52848	15.8709301	ERR1960602	2015	Invasive	13	W_11_1974	6	F1-1
81776	SMG-20-1206		2015	Invasive	13	W_11_1974	6	F1-1
81778	SMG-20-1209		2015	Invasive	13	W_11_1974	6	F1-1
91759	M15 240951	ERR3486017	2015	Invasive	1748	W_11_1974	6	F1-1
95901	M15 240970	ERR5043356	2015	Invasive	13	W_11_1974	6	F1-1
42475	M16 240003	ERR1389376	2016	Invasive	13	W_11_1974	6	F1-1
42476	M16 240005	ERR1389377	2016	Invasive	13	W_11_1974	6	F1-1
42478	M16 240008	ERR1389379	2016	Invasive	13	W_11_1974	6	F1-1
42480	M16 240010	ERR1389381	2016	Invasive	13	W_11_1974	6	F1-1
42481	M16 240011	ERR1389382	2016	Invasive	488	W_11_1974	6	F1-146
42482	M16 240013	ERR1389383	2016	Invasive	13	W_11_1974	6	F1-1
42483	M16 240014	ERR1389384	2016	Invasive	13	W_11_1974	6	F1-1
42484	M16 240015	ERR1389385	2016	Invasive	13	W_11_1974	6	F1-1
42485	M16 240016	ERR1389386	2016	Invasive	13	W_11_1974	6	F1-1
42486	M16 240017	ERR1389322	2016	Invasive	13	W_11_1974	6	F1-1
42489	M16 240020	ERR1389325	2016	Invasive	13	W_11_1974	6	F1-1
42492	M16 240024	ERR1389328	2016	Invasive	13	W_11_1974	6	F1-1
42494	M16 240027	ERR1389330	2016	Invasive	13	W_11_1974	6	F1-1
42497	M16 240031	ERR1389333	2016	Invasive	13	W_11_1974	6	F1-1
42517	M16 240052	ERR1389334	2016	Invasive	13	W_11_1974	6	F1-1
42519	M16 240055	ERR1389335	2016	Invasive	13	W_11_1974	6	F1-1
42525	M16 240065	ERR1389345	2016	Invasive	13	W_11_1974	6	F1-1
42526	M16 240066	ERR1389346	2016	Invasive	993	W_11_1974	6	F1-1
42530	M16 240070	ERR1389350	2016	Invasive	13	W_11_1974	6	F1-1
42532	M16 240072	ERR1389352	2016	Invasive	13	W_11_1974	6	F1-1
42533	M16 240073	ERR1389353	2016	Invasive	993	W_11_1974	6	F1-1
42535	M16 240075	ERR1389355	2016	Invasive	993	W_11_1974	6	F1-1	3
42545	M16 240088	ERR1389368	2016	Invasive	13	W_11_1974	6	F1-1
42549	M16 240092	ERR1389387	2016	Invasive	13	W_11_1974	6	F1-1
42551	M16 240108	ERR1389372	2016	Invasive	13	W_11_1974	6	F1-1
42552	M16 240111	ERR1389391	2016	Invasive	1519	W_11_1974	6	F1-1
42553	M16 240112	ERR1389392	2016	Invasive	13	W_11_1974	6	F1-1	3
42555	M16 240116	ERR1389396	2016	Invasive	13	W_11_1974	6	F1-1	1
42556	M16 240117	ERR1389397	2016	Invasive	13	W_11_1974	6	F1-1
42561	M16 240123	ERR1389403	2016	Invasive	1520	W_11_1974	6	F1-1
42564	M16 240126	ERR1389406	2016	Invasive	1254	W_11_1974	6	F1-1
42568	M16 240131	ERR1389411	2016	Invasive	13	W_11_1974	6	F1-1
42572	M16 240136	ERR1389416	2016	Invasive	13	W_11_1974	6	F1-1
42573	M16 240138	ERR1389418	2016	Invasive	13	W_11_1974	6	F1-1
42576	M16 240141	ERR1389420	2016	Invasive	13	W_11_1974	6	F1-1	3
42585	M16 240152	ERR1389428	2016	Invasive	13	W_11_1974	6	F1-1
42586	M16 240154	ERR1389430	2016	Invasive	13	W_11_1974	6	F1-1
42595	M16 240163	ERR1389439	2016	Invasive	13	W_11_1974	6	F1-1	4
42605	M16 240180	ERR1389454	2016	Invasive	13	W_11_1974	6	F1-1
42606	M16 240181	ERR1389455	2016	Invasive	1748	W_11_1974	6	F1-1
42612	M16 240189	ERR1389463	2016	Invasive	13	W_11_1974	6	F1-1
44636	M16 240226	ERR1675925	2016	Invasive	13	W_11_1974	6	F1-1	3
44638	M16 240232	ERR1675927	2016	Invasive	13	W_11_1974	6	F1-1
44640	M16 240234	ERR1675929	2016	Invasive	13	W_11_1974	6	F1-1	3
44684	M16 240195	ERR1554072	2016	Invasive	13	W_11_1974	6	F1-1
44685	M16 240196	ERR1554073	2016	Invasive	13	W_11_1974	6	F1-1
44686	M16 240197	ERR1554074	2016	Invasive	13	W_11_1974	6	F1-1
44687	M16 240198	ERR1554075	2016	Invasive	13	W_11_1974	6	F1-1
44704	M16 240214	ERR1554084	2016	Invasive	13	W_11_1974	6	F1-1
44708	M16 240219	ERR1554088	2016	Invasive	13	W_11_1974	6	F1-1
44714	M16 240231	ERR1554094	2016	Invasive	1709	W_11_1974	6	F5-5
44718	M16 240238	ERR1554098	2016	Invasive	13	W_11_1974	6	F1-1
44719	M16 240239	ERR1554099	2016	Invasive	13	W_11_1974	6	F1-1
44721	M16 240242	ERR1554102	2016	Invasive	1254	W_11_1974	6	F1-1
44724	M16 240246	ERR1554105	2016	Invasive	13	W_11_1974	6	F1-1
44725	M16 240247	ERR1554106	2016	Invasive	13	W_11_1974	6	F1-1
44727	M16 240249	ERR1554108	2016	Invasive	13	W_11_1974	6	F1-1
44730	M16 240252	ERR1554111	2016	Invasive	13	W_11_1974	6	F1-1	3
44733	M16 240255	ERR1554114	2016	Invasive	13	W_11_1974	6	F1-1
44736	M16 240260	ERR1554117	2016	Invasive	13	W_11_1974	6	F1-1	3
44739	M16 240267	ERR1554120	2016	Invasive	13	W_11_1974	6	F1-1
44740	M16 240268	ERR1554121	2016	Invasive	1710	W_11_1974	6	F1-1
44742	M16 240271	ERR1554123	2016	Invasive	13	W_11_1974	6	F1-1
44753	M16 240290	ERR1554135	2016	Invasive	13	W_11_1974	6	F1-1
44759	M16 240361	ERR1554141	2016	Invasive	13	W_11_1974	6	F1-1
44763	M16 240365	ERR1554145	2016	Invasive	13	W_11_1974	6	F1-1	3
44765	M16 240368	ERR1554147	2016	Invasive	1748	W_11_1974	6	F1-1
44767	M16 240370	ERR1554149	2016	Invasive	13	W_11_1974	6	F1-1
44768	M16 240381	ERR1554150	2016	Invasive	13	W_11_1974	6	F1-1
44769	M16 240382	ERR1554151	2016	Invasive	13	W_11_1974	6	F1-1
44773	M16 240386	ERR1554155	2016	Invasive	13	W_11_1974	6	F1-1
44828	M16 240499	ERR1554061	2016	Invasive	13	W_11_1974	6	F1-1
47016	M16 240253	ERR1717954	2016	Invasive	488	W_11_1974	6	F1-146
47019	M16 240296	ERR1717957	2016	Invasive	13	W_11_1974	6	F1-1
47262	M16 240513	ERR1717529	2016	Invasive	13	W_11_1974	6	F1-1
47263	M16 240514	ERR1717530	2016	Invasive	13	W_11_1974	6	F1-1	3
47265	M16 240516	ERR1717532	2016	Invasive	13	W_11_1974	6	F1-1
47271	M16 240523	ERR1717538	2016	Invasive	13	W_11_1974	6	F1-1
47273	M16 240525	ERR1717540	2016	Invasive	13	W_11_1974	6	F1-1
47274	M16 240528	ERR1717541	2016	Invasive	13	W_11_1974	6	F1-1
47275	M16 240529	ERR1717542	2016	Invasive	13	W_11_1974	6	F1-1
47277	M16 240531	ERR1717544	2016	Invasive	13	W_11_1974	6	F1-1
47280	M16 240535	ERR1717547	2016	Invasive	13	W_11_1974	6	F1-1
47287	M16 240542	ERR1717554	2016	Invasive	13	W_11_1974	6	F1-1
47289	M16 240544	ERR1717556	2016	Invasive	13	W_11_1974	6	F1-1
47294	M16 240552	ERR1717561	2016	Invasive	13	W_11_1974	6	F1-1
47296	M16 240562	ERR1717563	2016	Invasive	13	W_11_1974	6	F1-1
47299	M16 240565	ERR1717566	2016	Invasive	13	W_11_1974	6	F1-1
47301	M16 240567	ERR1717568	2016	Invasive	13	W_11_1974	6	F1-1	3
47303	M16 240570	ERR1717570	2016	Invasive	13	W_11_1974	6	F1-1
47304	M16 240573	ERR1717571	2016	Invasive	13	W_11_1974	6	F1-1
47305	M16 240626	ERR1717572	2016	Invasive	13	W_11_1974	6	F1-1	3
47311	M16 240637	ERR1717578	2016	Invasive	13	W_11_1974	6	F1-1
47322	M16 240651	ERR1717589	2016	Invasive	13	W_11_1974	6	F1-1
47325	M16 240656	ERR1717592	2016	Invasive	13	W_11_1974	6	F1-1	3
47329	M16 240667	ERR1717597	2016	Invasive	13	W_11_1974	6	F1-1
47334	M16 240672	ERR1717602	2016	Invasive	13	W_11_1974	6	F1-1	3
47336	M16 240683	ERR1717604	2016	Invasive	13	W_11_1974	6	F1-1
47338	M16 240685	ERR1717606	2016	Invasive	13	W_11_1974	6	F1-1
47340	M16 240700	ERR1717608	2016	Invasive	13	W_11_1974	6	F1-1	3
47344	M16 240714	ERR1717612	2016	Invasive	13	W_11_1974	6	F1-1
52850	SMG_17_141	ERR1960604	2016	Invasive	13	W_11_1974	6	F1-1
52851	16.8700175	ERR1960605	2016	Invasive	13	W_11_1974	6	F1-1	3
52856	SMG_17_146	ERR1960610	2016	Invasive	13	W_11_1974	6	F1-1
52857	SMG_17_147	ERR1960611	2016	Invasive	13	W_11_1974	6	F1-1
52858	SMG_17_148	ERR1960612	2016	Invasive	13	W_11_1974	6	F1-1
52859	16.8703048	ERR1960613	2016	Invasive	13	W_11_1974	6	F1-1
52860	16.8703541	ERR1960614	2016	Invasive	13	W_11_1974	6	F1-1
52861	16.8703924	ERR1960615	2016	Invasive	13	W_11_1974	6	F1-1
52862	16.8704391	ERR1960617	2016	Invasive	13	W_11_1974	6	F1-1
52868	16.8707104	ERR1960527	2016	Invasive	13	W_11_1974	6	F1-1	3
52872	16.8707965	ERR1960531	2016	Invasive	13	W_11_1974	6	F1-1	3
52880	16.8709479	ERR1960539	2016	Invasive	13	W_11_1974	6	F1-1
52885	16.8709973	ERR1960544	2016	Invasive	13	W_11_1974	6	F1-1
52886	16.8710422	ERR1960545	2016	Invasive	13	W_11_1974	6	F1-1
52889	16.8710760	ERR1960548	2016	Invasive	13	W_11_1974	6	F1-1
53050	M16 240681	ERR1994393	2016	Invasive	13	W_11_1974	6	F1-1
53053	M16 240707	ERR1994485	2016	Invasive	13	W_11_1974	6	F1-1
53054	M16 240708	ERR1994490	2016	Invasive	13	W_11_1974	6	F1-1	3
53056	M16 240710	ERR1994499	2016	Invasive	13	W_11_1974	6	F1-1
53058	M16 240712	ERR1994509	2016	Invasive	13	W_11_1974	6	F1-1
53060	M16 240715	ERR1994519	2016	Invasive	13	W_11_1974	6	F1-1	3
53064	M16 240721	ERR1994531	2016	Invasive	1520	W_11_1974	6	F1-1
53067	M16 240727	ERR1994537	2016	Invasive	13	W_11_1974	6	F1-1
53069	M16 240729	ERR1994543	2016	Invasive	2239	W_11_1974	6	F1-1
53072	M16 240734	ERR1994555	2016	Invasive	13	W_11_1974	6	F1-1
53074	M16 240736	ERR1994563	2016	Invasive	13	W_11_1974	6	F1-1
53076	M16 240738	ERR1994385	2016	Invasive	13	W_11_1974	6	F1-1
53078	M16 240740	ERR1994573	2016	Invasive	13	W_11_1974	6	F1-1
53080	M16 240743	ERR1994583	2016	Invasive	13	W_11_1974	6	F1-1
53081	M16 240744	ERR1994399	2016	Invasive	13	W_11_1974	6	F1-1	3
53082	M16 240745	ERR1994402	2016	Invasive	13	W_11_1974	6	F1-1
53086	M16 240750	ERR1994417	2016	Invasive	13	W_11_1974	6	F1-1	3
53091	M16 240755	ERR1994432	2016	Invasive	13	W_11_1974	6	F1-1
53092	M16 240756	ERR1994437	2016	Invasive	13	W_11_1974	6	F1-1
53093	M16 240757	ERR1994442	2016	Invasive	13	W_11_1974	6	F1-1
53096	M16 240762	ERR1994413	2016	Invasive	13	W_11_1974	6	F1-1	3
53110	M16 240781	ERR1994475	2016	Invasive	13	W_11_1974	6	F1-1
53113	M16 240784	ERR1994488	2016	Invasive	13	W_11_1974	6	F1-1
53119	M16 240794	ERR1994517	2016	Invasive	2242	W_11_1974	6	F1-1	4
53123	M16 240800	ERR1994529	2016	Invasive	309	W_11_1974	6	F1-94
53133	M16 240816	ERR1994581	2016	Invasive	13	W_11_1974	6	F1-1
53135	M16 240819	ERR1994640	2016	Invasive	13	W_11_1974	6	F1-1	3
53139	M16 240828	ERR1994601	2016	Invasive	13	W_11_1974	6	F1-1
53141	M16 240834	ERR1994611	2016	Invasive	13	W_11_1974	6	F1-1	3
53142	M16 240835	ERR1994616	2016	Invasive	13	W_11_1974	6	F1-1	3
53143	M16 240836	ERR1994621	2016	Invasive	13	W_11_1974	6	F1-1
53146	M16 240839	ERR1994632	2016	Invasive	13	W_11_1974	6	F1-1
53150	M16 240843	ERR1994461	2016	Invasive	13	W_11_1974	6	F1-1
53156	M16 240851	ERR1994473	2016	Invasive	13	W_11_1974	6	F1-1
53159	M16 240855	ERR1994484	2016	Invasive	13	W_11_1974	6	F1-1
53164	M16 240860	ERR1994508	2016	Invasive	13	W_11_1974	6	F1-1
53165	M16 240862	ERR1994513	2016	Invasive	13	W_11_1974	6	F1-1
53166	M16 240865	ERR1994518	2016	Invasive	13	W_11_1974	6	F1-1
53167	M16 240866	ERR1994521	2016	Invasive	13	W_11_1974	6	F1-1
53168	M16 240867	ERR1994524	2016	Invasive	13	W_11_1974	6	F1-1
53170	M16 240869	ERR1994530	2016	Invasive	13	W_11_1974	6	F1-1
53172	M16 240873	ERR1994536	2016	Invasive	13	W_11_1974	6	F1-1
53176	M16 240877	ERR1994392	2016	Invasive	13	W_11_1974	6	F1-1
53178	M16 240879	ERR1994544	2016	Invasive	13	W_11_1974	6	F1-1
53179	M16 240881	ERR1994398	2016	Invasive	13	W_11_1974	6	F1-1
53183	M16 240885	ERR1994415	2016	Invasive	13	W_11_1974	6	F1-1
53188	M16 240891	ERR1994430	2016	Invasive	13	W_11_1974	6	F1-1
53190	M16 240893	ERR1994440	2016	Invasive	13	W_11_1974	6	F1-1
53192	M16 240895	ERR1994446	2016	Invasive	13	W_11_1974	6	F1-1
53194	M16 240897	ERR1994450	2016	Invasive	13	W_11_1974	6	F1-1
53195	M16 240900	ERR1994452	2016	Invasive	13	W_11_1974	6	F1-1
53196	M16 240901	ERR1994454	2016	Invasive	2409	W_11_1974	6	F1-1	3
53198	M16 240904	ERR1994457	2016	Invasive	13	W_11_1974	6	F1-1
53199	M16 240905	ERR1994459	2016	Invasive	13	W_11_1974	6	F1-1
53200	M16 240906	ERR1994462	2016	Invasive	13	W_11_1974	6	F1-1
60984	M17 240561	ERR2619632	2016	Invasive	13	W_11_1974	6	F1-1
89506	SMG-19-923		2016	Invasive	13	W_11_1974	6	F1-1
89508	SMG-19-927		2016	Invasive	13	W_11_1974	6	F1-1
91570	SMG-19-1062		2016	Invasive	13	W_11_1974	6	F1-1
53208	M17 240006	ERR1994486	2017	Invasive	13	W_11_1974	6	F1-1
53212	M17 240010	ERR1994505	2017	Invasive	13	W_11_1974	6	F1-1	3
53213	M17 240011	ERR1994510	2017	Invasive	13	W_11_1974	6	F1-1
53215	M17 240013	ERR1994634	2017	Invasive	13	W_11_1974	6	F1-1
53217	M17 240015	ERR1994546	2017	Invasive	13	W_11_1974	6	F1-1
53221	M17 240019	ERR1994562	2017	Invasive	13	W_11_1974	6	F1-1	3
53222	M17 240020	ERR1994566	2017	Invasive	13	W_11_1974	6	F1-1
53223	M17 240021	ERR1994556	2017	Invasive	13	W_11_1974	6	F1-1
53224	M17 240022	ERR1994560	2017	Invasive	13	W_11_1974	6	F1-1
53226	M17 240025	ERR1994568	2017	Invasive	13	W_11_1974	6	F1-1	3
53230	M17 240029	ERR1994584	2017	Invasive	13	W_11_1974	6	F1-1	4
53231	M17 240030	ERR1994712	2017	Invasive	13	W_11_1974	6	F1-1
53232	M17 240031	ERR1994589	2017	Invasive	13	W_11_1974	6	F1-1
53233	M17 240032	ERR1994594	2017	Invasive	13	W_11_1974	6	F1-1
53236	M17 240035	ERR1994700	2017	Invasive	13	W_11_1974	6	F1-1
53237	M17 240036	ERR1994609	2017	Invasive	309	W_11_1974	6	F1-94
53244	M17 240044	ERR1994630	2017	Invasive	13	W_11_1974	6	F1-1
53249	M17 240049	ERR1994654	2017	Invasive	13	W_11_1974	6	F1-1
53252	M17 240052	ERR1994663	2017	Invasive	13	W_11_1974	6	F1-1
53255	M17 240057	ERR1994716	2017	Invasive	13	W_11_1974	6	F1-1
53256	M17 240058	ERR1994672	2017	Invasive	13	W_11_1974	6	F1-1	3
53259	M17 240063	ERR1994680	2017	Invasive	1254	W_11_1974	6	F1-1
53264	M17 240068	ERR1994694	2017	Invasive	13	W_11_1974	6	F1-1	3
53267	M17 240071	ERR1994706	2017	Invasive	13	W_11_1974	6	F1-1
53269	M17 240073	ERR1994577	2017	Invasive	13	W_11_1974	6	F1-1
53270	M17 240076	ERR1994582	2017	Invasive	13	W_11_1974	6	F1-1
53274	M17 240084	ERR1994597	2017	Invasive	13	W_11_1974	6	F1-1
53275	M17 240085	ERR1994602	2017	Invasive	13	W_11_1974	6	F1-1	3
53279	M17 240092	ERR1994416	2017	Invasive	13	W_11_1974	6	F1-1	3
53284	M17 240100	ERR1994441	2017	Invasive	13	W_11_1974	6	F1-1
53287	M17 240103	ERR1994617	2017	Invasive	13	W_11_1974	6	F1-1
53291	M17 240120	ERR1994482	2017	Invasive	13	W_11_1974	6	F1-1
53292	M17 240122	ERR1994487	2017	Invasive	13	W_11_1974	6	F1-1
53296	M17 240127	ERR1994511	2017	Invasive	13	W_11_1974	6	F1-1
53297	M17 240129	ERR1994516	2017	Invasive	1915	W_11_1974	6	F1-1
53300	M17 240133	ERR1994674	2017	Invasive	13	W_11_1974	6	F1-1
53301	M17 240134	ERR1994677	2017	Invasive	13	W_11_1974	6	F1-1
53302	M17 240135	ERR1994679	2017	Invasive	13	W_11_1974	6	F1-1
53305	M17 240138	ERR1994687	2017	Invasive	13	W_11_1974	6	F1-1
53307	M17 240140	ERR1994693	2017	Invasive	13	W_11_1974	6	F1-1
53308	M17 240141	ERR1994696	2017	Invasive	13	W_11_1974	6	F1-1	3
53309	M17 240142	ERR1994699	2017	Invasive	13	W_11_1974	6	F1-1
53315	M17 240149	ERR1994580	2017	Invasive	13	W_11_1974	6	F1-1
53316	M17 240150	ERR1994585	2017	Invasive	13	W_11_1974	6	F1-1
53322	M17 240161	ERR1994615	2017	Invasive	13	W_11_1974	6	F1-1
53323	M17 240162	ERR1994620	2017	Invasive	13	W_11_1974	6	F1-1
53325	M17 240164	ERR1994628	2017	Invasive	13	W_11_1974	6	F1-1
53328	M17 240167	ERR1994639	2017	Invasive	13	W_11_1974	6	F1-1
53338	M17 240179	ERR1994667	2017	Invasive	13	W_11_1974	6	F1-1
53339	M17 240180	ERR1994670	2017	Invasive	13	W_11_1974	6	F1-1
53340	M17 240181	ERR1994717	2017	Invasive	1519	W_11_1974	6	F1-1
53341	M17 240182	ERR1994673	2017	Invasive	13	W_11_1974	6	F1-1
53343	M17 240184	ERR1994404	2017	Invasive	13	W_11_1974	6	F1-1	3
53344	M17 240185	ERR1994409	2017	Invasive	13	W_11_1974	6	F1-1	3
53347	M17 240193	ERR1994692	2017	Invasive	13	W_11_1974	6	F1-1
53350	M17 240196	ERR1994698	2017	Invasive	13	W_11_1974	6	F1-1
53352	M17 240198	ERR1994704	2017	Invasive	13	W_11_1974	6	F1-1
53354	M17 240200	ERR1994380	2017	Invasive	13	W_11_1974	6	F1-1	3
53355	M17 240201	ERR1994383	2017	Invasive	13	W_11_1974	6	F1-1
53358	M17 240204	ERR1994391	2017	Invasive	13	W_11_1974	6	F1-1
53360	M17 240207	ERR1994397	2017	Invasive	1254	W_11_1974	6	F1-1
53365	M17 240214	ERR1994434	2017	Invasive	13	W_11_1974	6	F1-1
53367	M17 240217	ERR1994443	2017	Invasive	13	W_11_1974	6	F1-1	3
53368	M17 240218	ERR1994445	2017	Invasive	13	W_11_1974	6	F1-1
53369	M17 240221	ERR1994447	2017	Invasive	13	W_11_1974	6	F1-1
53371	M17 240226	ERR1994451	2017	Invasive	13	W_11_1974	6	F1-1
53372	M17 240227	ERR1994453	2017	Invasive	13	W_11_1974	6	F1-1
56417	Men20D1	ERR2188543	2017	Invasive	13	W_11_1974	6	F1-1
58180	SMG_18_93		2017	Invasive	13	W_11_1974	6	F1-1
58186	SMG_18_105		2017	Invasive	13	W_11_1974	6	F1-1
58863	SMG_17_969		2017	Invasive	13	W_11_1974	6	F1-1
58875	SMG_17_1066		2017	Invasive	13	W_11_1974	6	F1-1	3
58876	SMG_17_1067		2017	Invasive	13	W_11_1974	6	F1-1	3
58880	SMG_17_1071		2017	Invasive	13	W_11_1974	6	F1-1
58881	SMG_17_1072		2017	Invasive	13	W_11_1974	6	F1-1	3
58882	SMG_17_1073		2017	Invasive	13	W_11_1974	6	F1-1
60544	M17 240291	ERR2619192	2017	Invasive	488	W_11_1974	6	F1-146
60545	M17 240608	ERR2619193	2017	Invasive	13	W_11_1974	6	F1-1
60549	M17 240292	ERR2619197	2017	Invasive	13	W_11_1974	6	F1-1	3
60552	M17 240815	ERR2619200	2017	Invasive	13	W_11_1974	6	F1-1
60553	M17 240425	ERR2619201	2017	Invasive	13	W_11_1974	6	F1-1	3
60555	M17 240610	ERR2619203	2017	Invasive	13	W_11_1974	6	F1-1
60557	M17 240817	ERR2619205	2017	Invasive	13	W_11_1974	6	F1-1
60558	M17 240426	ERR2619206	2017	Invasive	13	W_11_1974	6	F1-1
60562	M17 240818	ERR2619210	2017	Invasive	1710	W_11_1974	6	F1-1
60564	M17 240528	ERR2619212	2017	Invasive	13	W_11_1974	6	F1-1	3
60565	M17 240431	ERR2619213	2017	Invasive	13	W_11_1974	6	F1-1
60572	M17 240621	ERR2619220	2017	Invasive	13	W_11_1974	6	F1-1	3
60579	M17 240824	ERR2619227	2017	Invasive	13	W_11_1974	6	F1-1
60587	M17 240825	ERR2619235	2017	Invasive	13	W_11_1974	6	F1-1	3
60589	M17 240304	ERR2619237	2017	Invasive	2767	W_11_1974	6	F1-1	3
60590	M17 240626	ERR2619238	2017	Invasive	13	W_11_1974	6	F1-1	3
60592	M17 240826	ERR2619240	2017	Invasive	13	W_11_1974	6	F1-1	3
60597	M17 240829	ERR2619245	2017	Invasive	13	W_11_1974	6	F1-1
60602	M17 240830	ERR2619250	2017	Invasive	13	W_11_1974	6	F1-1	4
60603	M17 240439	ERR2619251	2017	Invasive	13	W_11_1974	6	F1-1
60605	M17 240440	ERR2619253	2017	Invasive	13	W_11_1974	6	F1-1
60612	M17 240631	ERR2619260	2017	Invasive	13	W_11_1974	6	F1-1
60614	M17 240834	ERR2619262	2017	Invasive	13	W_11_1974	6	F1-1	3
60619	M17 240835	ERR2619267	2017	Invasive	2769	W_11_1974	6	F1-7
60632	M17 240838	ERR2619280	2017	Invasive	13	W_11_1974	6	F1-1	3
60642	M17 240840	ERR2619290	2017	Invasive	13	W_11_1974	6	F1-1
60645	M17 240449	ERR2619293	2017	Invasive	13	W_11_1974	6	F1-1
60649	M17 240844	ERR2619297	2017	Invasive	13	W_11_1974	6	F1-1
60657	M17 240667	ERR2619305	2017	Invasive	13	W_11_1974	6	F1-1
60672	M17 240848	ERR2619320	2017	Invasive	13	W_11_1974	6	F1-1
60674	M17 240270	ERR2619322	2017	Invasive	13	W_11_1974	6	F1-1
60675	M17 240676	ERR2619323	2017	Invasive	13	W_11_1974	6	F1-1	3
60682	M17 240851	ERR2619330	2017	Invasive	13	W_11_1974	6	F1-1
60689	M17 240854	ERR2619337	2017	Invasive	13	W_11_1974	6	F1-1
60692	M17 240679	ERR2619340	2017	Invasive	13	W_11_1974	6	F1-1	3
60699	M17 240858	ERR2619347	2017	Invasive	13	W_11_1974	6	F1-1
60700	M17 240466	ERR2619348	2017	Invasive	13	W_11_1974	6	F1-1
60707	M17 240859	ERR2619355	2017	Invasive	13	W_11_1974	6	F1-1
60708	M17 240467	ERR2619356	2017	Invasive	13	W_11_1974	6	F1-1	4
60710	M17 240707	ERR2619358	2017	Invasive	13	W_11_1974	6	F1-1	1
60718	M17 240472	ERR2619366	2017	Invasive	13	W_11_1974	6	F1-1
60720	M17 240710	ERR2619368	2017	Invasive	13	W_11_1974	6	F1-1
60723	M17 240474	ERR2619371	2017	Invasive	13	W_11_1974	6	F1-1
60724	M17 240868	ERR2619372	2017	Invasive	13	W_11_1974	6	F1-1
60726	M17 240286	ERR2619374	2017	Invasive	13	W_11_1974	6	F1-1
60727	M17 240711	ERR2619375	2017	Invasive	13	W_11_1974	6	F1-1
60729	M17 240869	ERR2619377	2017	Invasive	13	W_11_1974	6	F1-1
60730	M17 240476	ERR2619378	2017	Invasive	13	W_11_1974	6	F1-1
60736	M17 240288	ERR2619384	2017	Invasive	13	W_11_1974	6	F1-1
60746	M17 240748	ERR2619394	2017	Invasive	13	W_11_1974	6	F1-1
60753	M17 240880	ERR2619401	2017	Invasive	13	W_11_1974	6	F1-1
60763	M17 240313	ERR2619411	2017	Invasive	13	W_11_1974	6	F1-1
60765	M17 240823	ERR2619413	2017	Invasive	488	W_11_1974	6	F1-146
60773	M17 240753	ERR2619421	2017	Invasive	13	W_11_1974	6	F1-1	3
60786	M17 240493	ERR2619434	2017	Invasive	13	W_11_1974	6	F1-1
60792	M17 240319	ERR2619440	2017	Invasive	13	W_11_1974	6	F1-1
60795	M17 240758	ERR2619443	2017	Invasive	13	W_11_1974	6	F1-1
60796	M17 240504	ERR2619444	2017	Invasive	13	W_11_1974	6	F1-1
60801	M17 240759	ERR2619449	2017	Invasive	13	W_11_1974	6	F1-1	3
60802	M17 240505	ERR2619450	2017	Invasive	13	W_11_1974	6	F1-1
60805	M17 240285	ERR2619453	2017	Invasive	13	W_11_1974	6	F1-1	3
60808	M17 240507	ERR2619456	2017	Invasive	13	W_11_1974	6	F1-1
60825	M17 240328	ERR2619473	2017	Invasive	13	W_11_1974	6	F1-1
60830	M17 240329	ERR2619478	2017	Invasive	13	W_11_1974	6	F1-1	3
60833	M17 240515	ERR2619481	2017	Invasive	13	W_11_1974	6	F1-1
60837	M17 240517	ERR2619485	2017	Invasive	488	W_11_1974	6	F1-146
60844	M17 240873	ERR2619492	2017	Invasive	13	W_11_1974	6	F1-1
60853	M17 240330	ERR2619501	2017	Invasive	13	W_11_1974	6	F1-1
60867	M17 240372	ERR2619515	2017	Invasive	13	W_11_1974	6	F1-1
60876	M17 240777	ERR2619524	2017	Invasive	13	W_11_1974	6	F1-1
60877	M17 240375	ERR2619525	2017	Invasive	1519	W_11_1974	6	F1-1
60889	M17 240780	ERR2619537	2017	Invasive	13	W_11_1974	6	F1-1
60895	M17 240379	ERR2619543	2017	Invasive	13	W_11_1974	6	F1-1
60904	M17 240536	ERR2619552	2017	Invasive	13	W_11_1974	6	F1-1
60906	M17 240785	ERR2619554	2017	Invasive	13	W_11_1974	6	F1-1
60907	M17 240383	ERR2619555	2017	Invasive	13	W_11_1974	6	F1-1	3
60919	M17 240541	ERR2619567	2017	Invasive	13	W_11_1974	6	F1-1
60922	M17 240545	ERR2619570	2017	Invasive	13	W_11_1974	6	F1-1
60925	M17 240387	ERR2619573	2017	Invasive	13	W_11_1974	6	F1-1
60927	M17 240546	ERR2619575	2017	Invasive	13	W_11_1974	6	F1-1
60929	M17 240790	ERR2619577	2017	Invasive	13	W_11_1974	6	F1-1
60932	M17 240548	ERR2619580	2017	Invasive	13	W_11_1974	6	F1-1
60934	M17 240791	ERR2619582	2017	Invasive	13	W_11_1974	6	F1-1	3
60939	M17 240792	ERR2619587	2017	Invasive	13	W_11_1974	6	F1-1
60941	M17 240569	ERR2619589	2017	Invasive	1748	W_11_1974	6	F1-1
60947	M17 240392	ERR2619595	2017	Invasive	13	W_11_1974	6	F1-1
60954	M17 240552	ERR2619602	2017	Invasive	13	W_11_1974	6	F1-1
60956	M17 240794	ERR2619604	2017	Invasive	13	W_11_1974	6	F1-1
60957	M17 240395	ERR2619605	2017	Invasive	3064	W_11_1974	6	F4-73
60965	M17 240398	ERR2619613	2017	Invasive	13	W_11_1974	6	F1-1	3
60987	M17 240408	ERR2619635	2017	Invasive	13	W_11_1974	6	F1-1
60994	M17 240563	ERR2619642	2017	Invasive	13	W_11_1974	6	F1-1
60997	M17 240411	ERR2619645	2017	Invasive	13	W_11_1974	6	F1-1
61002	M17 240566	ERR2619650	2017	Invasive	13	W_11_1974	6	F1-1
61004	M17 240804	ERR2619652	2017	Invasive	13	W_11_1974	6	F1-1
61012	M17 240572	ERR2619660	2017	Invasive	2783	W_11_1974	6	F1-1
61020	M17 240417	ERR2619668	2017	Invasive	13	W_11_1974	6	F1-1
61036	M17 240813	ERR2619684	2017	Invasive	13	W_11_1974	6	F1-1
61038	M17 240289	ERR2619686	2017	Invasive	13	W_11_1974	6	F1-1	4
63158	SMG-19-1977		2017	Invasive	13	W_11_1974	6	F1-1
63586	M17 240484	ERR3900287	2017	Invasive	13	W_11_1974	6	F1-1
82029	SMG-20-1316		2017	Invasive	13	W_11_1974	6	F1-1
82031	SMG-20-1319		2017	Invasive	13	W_11_1974	6	F1-1
91541	SMG-19-1689		2017	Invasive	13	W_11_1974	6	F1-1
91546	SMG-19-1710		2017	Invasive	13	W_11_1974	6	F1-1	3
93234	SMG-19-1548		2017	Invasive	13	W_11_1974	6	F1-1
93235	SMG-19-1549		2017	Invasive	13	W_11_1974	6	F1-1
93237	SMG-19-1551		2017	Invasive	13	W_11_1974	6	F1-1
93239	SMG-19-1553		2017	Invasive	13	W_11_1974	6	F1-1	3
93240	SMG-19-1554		2017	Invasive	13	W_11_1974	6	F1-1	3
93241	SMG-19-1555		2017	Invasive	13	W_11_1974	6	F1-1
93242	SMG-19-1556		2017	Invasive	13	W_11_1974	6	F1-1
143439	SMG-23-3041		2017	Invasive	13	W_11_1974	6	F1-1
58179	SMG_18_92		2018	Invasive	13	W_11_1974	6	F1-1	3
58189	SMG_18_108		2018	Invasive	13	W_11_1974	6	F1-1	3
59001	SMG_18_376		2018	Invasive	13	W_11_1974	6	F1-1
59073	SMG_18_403		2018	Invasive	13	W_11_1974	6	F1-1	3
59586	SMG_18_466		2018	Invasive	13	W_11_1974	6	F1-1
60446	SMG_18_622		2018	Invasive	13	W_11_1974	6	F1-1
60578	M18 240054	ERR2619226	2018	Invasive	13	W_11_1974	6	F1-1
60591	M18 240070	ERR2619239	2018	Invasive	13	W_11_1974	6	F1-1
60613	M18 240074	ERR2619261	2018	Invasive	13	W_11_1974	6	F1-1	3
60631	M18 240078	ERR2619279	2018	Invasive	13	W_11_1974	6	F1-1	4
60671	M18 240087	ERR2619319	2018	Invasive	13	W_11_1974	6	F1-1
60681	M18 240089	ERR2619329	2018	Invasive	13	W_11_1974	6	F1-1
60706	M18 240094	ERR2619354	2018	Invasive	13	W_11_1974	6	F1-1	3
60728	M18 240098	ERR2619376	2018	Invasive	13	W_11_1974	6	F1-1	3
60750	M18 240004	ERR2619398	2018	Invasive	13	W_11_1974	6	F1-1	4
60756	M18 240005	ERR2619404	2018	Invasive	13	W_11_1974	6	F1-1
60762	M18 240006	ERR2619410	2018	Invasive	13	W_11_1974	6	F1-1
60770	M18 240112	ERR2619418	2018	Invasive	13	W_11_1974	6	F1-1
60776	M18 240115	ERR2619424	2018	Invasive	13	W_11_1974	6	F1-1
60791	M18 240012	ERR2619439	2018	Invasive	13	W_11_1974	6	F1-1
60797	M18 240014	ERR2619445	2018	Invasive	13	W_11_1974	6	F1-1	3
60850	M18 240013	ERR2619498	2018	Invasive	13	W_11_1974	6	F1-1
60880	M18 240024	ERR2619528	2018	Invasive	13	W_11_1974	6	F1-1
60893	M18 240028	ERR2619541	2018	Invasive	13	W_11_1974	6	F1-1
60898	M18 240029	ERR2619546	2018	Invasive	13	W_11_1974	6	F1-1
60923	M18 240034	ERR2619571	2018	Invasive	13	W_11_1974	6	F1-1
60928	M18 240036	ERR2619576	2018	Invasive	13	W_11_1974	6	F1-1	3
60963	M18 240045	ERR2619611	2018	Invasive	13	W_11_1974	6	F1-1
60990	M18 240050	ERR2619638	2018	Invasive	13	W_11_1974	6	F1-1	3
61000	M18 240053	ERR2619648	2018	Invasive	13	W_11_1974	6	F1-1
61003	M18 240056	ERR2619651	2018	Invasive	13	W_11_1974	6	F1-1
61008	M18 240057	ERR2619656	2018	Invasive	1520	W_11_1974	6	F1-1
61035	M18 240062	ERR2619683	2018	Invasive	13	W_11_1974	6	F1-1
61156	SMG_18_685		2018	Invasive	13	W_11_1974	6	F1-1	3
61261	SMG_18_804		2018	Invasive	13	W_11_1974	6	F1-1	3
61262	SMG_18_805		2018	Invasive	13	W_11_1974	6	F1-1	3
61555	SMG-18-1152		2018	Invasive	13	W_11_1974	6	F1-1
61569	M18 240285	ERR2744292	2018	Invasive	13	W_11_1974	6	F1-1	4
61570	M18 240314	ERR2744293	2018	Invasive	13	W_11_1974	6	F1-1	3
61571	M18 240357	ERR2744294	2018	Invasive	13	W_11_1974	6	F1-1
61572	M18 240359	ERR2744295	2018	Invasive	13	W_11_1974	6	F1-1
63565	M18 240346	ERR3900237	2018	Invasive	13	W_11_1974	6	F1-1
63568	M18 240444	ERR3900328	2018	Invasive	1924	W_11_1974	6	F1-1	2
63569	M18 240433	ERR3900326	2018	Invasive	13	W_11_1974	6	F1-1
63570	M18 240453	ERR3900281	2018	Invasive	13	W_11_1974	6	F1-1
63571	M18 240550	ERR3900336	2018	Invasive	13	W_11_1974	6	F1-1
63572	M18 240562	ERR3900240	2018	Invasive	13	W_11_1974	6	F1-1
63574	M18 240351	ERR3938520	2018	Invasive	13	W_11_1974	6	F1-1
63575	M18 240377	ERR3938524	2018	Invasive	13	W_11_1974	6	F1-1
63577	M18 240504	ERR3900284	2018	Invasive	13	W_11_1974	6	F1-1
63578	M18 240350	ERR3938519	2018	Invasive	13	W_11_1974	6	F1-1
63580	M18 240364	ERR3900278	2018	Invasive	13	W_11_1974	6	F1-1	3
63581	M18 240374	ERR3900320	2018	Invasive	13	W_11_1974	6	F1-1
63582	M18 240405	ERR3900322	2018	Invasive	13	W_11_1974	6	F1-1	3
63583	M18 240499	ERR3938474	2018	Invasive	13	W_11_1974	6	F1-1
63587	M18 240200	ERR3900290	2018	Invasive	13	W_11_1974	6	F1-1	4
63588	M18 240373	ERR3900319	2018	Invasive	309	W_11_1974	6	F1-94	3
63589	M18 240443	ERR3938473	2018	Invasive	13	W_11_1974	6	F1-1
63592	M18 240388	ERR3938525	2018	Invasive	13	W_11_1974	6	F1-1	3
63593	M18 240389	ERR3938455	2018	Invasive	1254	W_11_1974	6	F1-1
63594	M18 240535	ERR3900212	2018	Invasive	13	W_11_1974	6	F1-1
63597	M18 240341	ERR3900316	2018	Invasive	13	W_11_1974	6	F1-1	3
63598	M18 240343	ERR3938452	2018	Invasive	13	W_11_1974	6	F1-1
63599	M18 240344	ERR3900276	2018	Invasive	13	W_11_1974	6	F1-1	4
63600	M18 240394	ERR3938456	2018	Invasive	1254	W_11_1974	6	F1-1
63601	M18 240460	ERR3900332	2018	Invasive	1748	W_11_1974	6	F1-1
70990	M18 240160	ERR3664658	2018	Invasive	13	W_11_1974	6	F1-1
70995	M18 240170	ERR3664664	2018	Invasive	13	W_11_1974	6	F1-1
70996	M18 240171	ERR3664665	2018	Invasive	13	W_11_1974	6	F1-1
70997	M18 240179	ERR3664666	2018	Invasive	13	W_11_1974	6	F1-1
70998	M18 240180	ERR3664667	2018	Invasive	13	W_11_1974	6	F1-1
71000	M18 240183	ERR3664669	2018	Invasive	1748	W_11_1974	6	F1-1
71001	M18 240184	ERR3664670	2018	Invasive	13	W_11_1974	6	F1-1
71002	M18 240186	ERR3664671	2018	Invasive	13	W_11_1974	6	F1-1	3
71006	M18 240194	ERR3664675	2018	Invasive	1748	W_11_1974	6	F1-1
71012	M18 240218	ERR3664685	2018	Invasive	13	W_11_1974	6	F1-1
71019	M18 240231	ERR3664692	2018	Invasive	13	W_11_1974	6	F1-1
71030	M18 240246	ERR3664703	2018	Invasive	13	W_11_1974	6	F1-1
71031	M18 240248	ERR3664704	2018	Invasive	13	W_11_1974	6	F1-1	3
71032	M18 240249	ERR3664705	2018	Invasive	13	W_11_1974	6	F1-1	3
71033	M18 240251	ERR3664706	2018	Invasive	13	W_11_1974	6	F1-1
71037	M18 240258	ERR3664710	2018	Invasive	13	W_11_1974	6	F1-1
71045	M18 240282	ERR3664719	2018	Invasive	13	W_11_1974	6	F1-1
71046	M18 240283	ERR3664720	2018	Invasive	13	W_11_1974	6	F1-1
71051	M18 240296	ERR3664725	2018	Invasive	488	W_11_1974	6	F1-146
71052	M18 240297	ERR3664726	2018	Invasive	13	W_11_1974	6	F1-1	4
71088	M18 240426	ERR3664466	2018	Invasive	13	W_11_1974	6	F1-1
71094	M18 240580	ERR3664469	2018	Invasive	13	W_11_1974	6	F1-1
71099	M18 240589	ERR3664475	2018	Invasive	13	W_11_1974	6	F1-1
71102	M18 240594	ERR3664478	2018	Invasive	13	W_11_1974	6	F1-1
71106	M18 240600	ERR3664482	2018	Invasive	13	W_11_1974	6	F1-1
71107	M18 240601	ERR3664483	2018	Invasive	13	W_11_1974	6	F1-1	3
71113	M18 240610	ERR3664489	2018	Invasive	13	W_11_1974	6	F1-1	3
71121	M18 240625	ERR3664498	2018	Invasive	13	W_11_1974	6	F1-1
71124	M18 240630	ERR3664501	2018	Invasive	13	W_11_1974	6	F1-1
71126	M18 240632	ERR3664503	2018	Invasive	13	W_11_1974	6	F1-1	3
71135	M18 240654	ERR3664512	2018	Invasive	3248	W_11_1974	6	F1-2
71136	M19 240001	ERR3664513	2018	Invasive	13	W_11_1974	6	F1-1
71137	M19 240002	ERR3664514	2018	Invasive	13	W_11_1974	6	F1-1
71142	M19 240011	ERR3664519	2018	Invasive	13	W_11_1974	6	F1-1
85527	M18 240119	ERR3255655	2018	Invasive	13	W_11_1974	6	F1-1
85532	M18 240133	ERR3255659	2018	Invasive	13	W_11_1974	6	F1-1	3
85535	M18 240139	ERR3255662	2018	Invasive	13	W_11_1974	6	F1-1
85538	M18 240144	ERR3255665	2018	Invasive	13	W_11_1974	6	F1-1	3
85539	M18 240145	ERR3255666	2018	Invasive	13	W_11_1974	6	F1-1
85540	M18 240146	ERR3255667	2018	Invasive	13	W_11_1974	6	F1-1	3
85543	M18 240152	ERR3255670	2018	Invasive	13	W_11_1974	6	F1-1
85545	M18 240154	ERR3255672	2018	Invasive	13	W_11_1974	6	F1-1
85552	M18 240204	ERR3255679	2018	Invasive	13	W_11_1974	6	F1-1
85556	M18 240233	ERR3255683	2018	Invasive	13	W_11_1974	6	F1-1
85562	M18 240260	ERR3255689	2018	Invasive	1748	W_11_1974	6	F1-1
85563	M18 240264	ERR3255690	2018	Invasive	13	W_11_1974	6	F1-1
85569	M18 240298	ERR3255696	2018	Invasive	13	W_11_1974	6	F1-1
85572	M18 240305	ERR3255699	2018	Invasive	13	W_11_1974	6	F1-1	3
85574	M18 240309	ERR3255701	2018	Invasive	13	W_11_1974	6	F1-1
85581	M18 240324	ERR3255708	2018	Invasive	13	W_11_1974	6	F1-1
85586	M18 240332	ERR3255713	2018	Invasive	13	W_11_1974	6	F1-1	3
85590	M18 240338	ERR3255717	2018	Invasive	13	W_11_1974	6	F1-1	3
85599	M18 240404	ERR3255726	2018	Invasive	2900	W_11_1974	6	F5-91	4
91760	M18 240449	ERR3486018	2018	Invasive	13	W_11_1974	6	F1-1	4
91761	M18 240534	ERR3486019	2018	Invasive	13	W_11_1974	6	F1-1	4
91762	M18 240582	ERR3486020	2018	Invasive	13	W_11_1974	6	F1-1	4
91763	M18 240612	ERR3486021	2018	Invasive	13	W_11_1974	6	F1-1	4
94185	M18 240118	ERR3664590	2018	Invasive	13	W_11_1974	6	F1-1
94186	M18 240122	ERR3664616	2018	Invasive	13	W_11_1974	6	F1-1
94262	M18 240356	ERR3664562	2018	Invasive	13	W_11_1974	6	F1-1
94264	M18 240379	ERR3664565	2018	Invasive	13	W_11_1974	6	F1-1
94276	M18 240450	ERR3664579	2018	Invasive	13	W_11_1974	6	F1-1
94285	M18 240514	ERR3664575	2018	Invasive	13	W_11_1974	6	F1-1	3
94286	M18 240516	ERR3664576	2018	Invasive	13	W_11_1974	6	F1-1
94298	M18 240543	ERR3664592	2018	Invasive	13	W_11_1974	6	F1-1
94304	M18 240569	ERR3664607	2018	Invasive	13	W_11_1974	6	F1-1
63385	SMG-19-2025		2019	Invasive	13	W_11_1974	6	F1-1	3
63567	M19 240448	ERR3900266	2019	Invasive	13	W_11_1974	6	F1-1
63584	M19 240404	ERR3938472	2019	Invasive	13	W_11_1974	6	F1-1	3
63585	M19 240405	ERR3900223	2019	Invasive	13	W_11_1974	6	F1-1
63590	M19 240397	ERR3900254	2019	Invasive	13	W_11_1974	6	F1-1
63591	M19 240418	ERR3900259	2019	Invasive	13	W_11_1974	6	F1-1
63596	M19 240450	ERR3900230	2019	Invasive	13	W_11_1974	6	F1-1	3
63603	M19 240240	ERR3938506	2019	Invasive	1254	W_11_1974	6	F1-1
63604	M19 240308	ERR3900311	2019	Invasive	13	W_11_1974	6	F1-1
63605	M19 240355	ERR3900218	2019	Invasive	13	W_11_1974	6	F1-1
63606	M19 240277	ERR3900363	2019	Invasive	13	W_11_1974	6	F1-1
63607	M19 240287	ERR3900302	2019	Invasive	13	W_11_1974	6	F1-1
63608	M19 240307	ERR3900310	2019	Invasive	13	W_11_1974	6	F1-1
63610	M19 240267	ERR3900293	2019	Invasive	3328	W_11_1974	6	F1-1
63611	M19 240326	ERR3900358	2019	Invasive	1254	W_11_1974	6	F1-1
63612	M19 240232	ERR3900373	2019	Invasive	13	W_11_1974	6	F1-1
63614	M19 240247	ERR3900381	2019	Invasive	13	W_11_1974	6	F1-1	3
63616	M19 240351	ERR3900217	2019	Invasive	13	W_11_1974	6	F1-1
63617	M19 240254	ERR3900384	2019	Invasive	13	W_11_1974	6	F1-1	3
63618	M19 240268	ERR3900294	2019	Invasive	13	W_11_1974	6	F1-1	4
63619	M19 240274	ERR3900296	2019	Invasive	13	W_11_1974	6	F1-1
63620	M19 240278	ERR3900364	2019	Invasive	13	W_11_1974	6	F1-1
63621	M19 240281	ERR3938513	2019	Invasive	13	W_11_1974	6	F1-1	4
63622	M19 240282	ERR3938498	2019	Invasive	13	W_11_1974	6	F1-1
63624	M19 240243	ERR3900379	2019	Invasive	13	W_11_1974	6	F1-1	3
63625	M19 240329	ERR3938463	2019	Invasive	13	W_11_1974	6	F1-1
63628	M19 240237	ERR3900376	2019	Invasive	13	W_11_1974	6	F1-1
63629	M19 240256	ERR3900291	2019	Invasive	3329	W_11_1974	6	F1-1
63630	M19 240302	ERR3900307	2019	Invasive	13	W_11_1974	6	F1-1	4
63631	M19 240233	ERR3938504	2019	Invasive	13	W_11_1974	6	F1-1
70973	SMG-19-2201		2019	Invasive	13	W_11_1974	6	F1-1
71061	M19 240138	ERR3664637	2019	Invasive	13	W_11_1974	6	F1-1
71062	M19 240139	ERR3664638	2019	Invasive	13	W_11_1974	6	F1-1
71064	M19 240144	ERR3664640	2019	Invasive	13	W_11_1974	6	F1-1
71069	M19 240154	ERR3664645	2019	Invasive	13	W_11_1974	6	F1-1
71071	M19 240157	ERR3664647	2019	Invasive	13	W_11_1974	6	F1-1
71075	M19 240161	ERR3664651	2019	Invasive	13	W_11_1974	6	F1-1	3
71151	M19 240022	ERR3664528	2019	Invasive	13	W_11_1974	6	F1-1
71152	M19 240024	ERR3664529	2019	Invasive	13	W_11_1974	6	F1-1
71153	M19 240025	ERR3664530	2019	Invasive	13	W_11_1974	6	F1-1
71160	M19 240037	ERR3664441	2019	Invasive	13	W_11_1974	6	F1-1
71162	M19 240040	ERR3664443	2019	Invasive	13	W_11_1974	6	F1-1	3
71170	M19 240049	ERR3664451	2019	Invasive	13	W_11_1974	6	F1-1
79885	M19 240467	ERR5646945	2019	Invasive	13	W_11_1974	6	F1-1	3
79893	M19 240475	ERR5646741	2019	Invasive	13	W_11_1974	6	F1-1
79906	M19 240491	ERR5646746	2019	Invasive	13	W_11_1974	6	F1-1
79920	M19 240505	ERR5646953	2019	Invasive	13	W_11_1974	6	F1-1	3
79927	M19 240510	ERR5646752	2019	Invasive	13	W_11_1974	6	F1-1
79933	M19 240516	ERR5646850	2019	Invasive	13	W_11_1974	6	F1-1
79936	M19 240517	ERR5646851	2019	Invasive	13	W_11_1974	6	F1-1	3
79939	M19 240521	ERR5646853	2019	Invasive	13	W_11_1974	6	F1-1	3
79943	M19 240525	ERR5646854	2019	Invasive	13	W_11_1974	6	F1-1
79955	M19 240534	ERR5646958	2019	Invasive	1254	W_11_1974	6	F1-1
79959	M19 240540	ERR5646959	2019	Invasive	13	W_11_1974	6	F1-1	3
79965	M19 240542	ERR5646960	2019	Invasive	13	W_11_1974	6	F1-1
79968	M19 240551	ERR5646858	2019	Invasive	13	W_11_1974	6	F1-1
79982	M19 240560	ERR5646929	2019	Invasive	3881	W_11_1974	6	F1-1
79993	M19 240572	ERR5646771	2019	Invasive	13	W_11_1974	6	F1-1	3
79995	M19 240573	ERR5646867	2019	Invasive	13	W_11_1974	6	F1-1
79997	M19 240574	ERR5646772	2019	Invasive	13	W_11_1974	6	F1-1	3
79999	M19 240593	ERR5646776	2019	Invasive	3882	W_11_1974	6	F1-1
80032	M19 240645	ERR5646783	2019	Invasive	13	W_11_1974	6	F1-1	4
80036	M19 240664	ERR5646786	2019	Invasive	13	W_11_1974	6	F1-1	4
80037	M19 240665	ERR5646881	2019	Invasive	13	W_11_1974	6	F1-1	4
80072	M19 240695	ERR5646887	2019	Invasive	13	W_11_1974	6	F1-1
80075	M20 240003	ERR5646794	2019	Invasive	13	W_11_1974	6	F1-1	3
80098	M20 240006	ERR5646796	2019	Invasive	13	W_11_1974	6	F1-1	4
80099	M20 240005	ERR5646795	2019	Invasive	13	W_11_1974	6	F1-1
84486	SMG-19-2		2019	Invasive	13	W_11_1974	6	F1-1
84669	SMG-19-61		2019	Invasive	13	W_11_1974	6	F1-1	3
85113	SMG-19-165		2019	Invasive	13	W_11_1974	6	F1-1	3
85399	SMG-19-352		2019	Invasive	13	W_11_1974	6	F1-1
85833	SMG-19-460		2019	Invasive	13	W_11_1974	6	F1-1	3
87061	SMG-19-554		2019	Invasive	13	W_11_1974	6	F1-1	3
87070	SMG-19-604		2019	Invasive	13	W_11_1974	6	F1-1	3
89121	SMG-19-726		2019	Invasive	13	W_11_1974	6	F1-1	3
91764	M19 240214	ERR3486022	2019	Invasive	13	W_11_1974	6	F1-1	3
91767	M19 240384	ERR3486025	2019	Invasive	13	W_11_1974	6	F1-1	4
91769	M19 240386	ERR3486027	2019	Invasive	13	W_11_1974	6	F1-1	4
93334	SMG-19-1557		2019	Invasive	13	W_11_1974	6	F1-1
94394	M19 240060	ERR3664617	2019	Invasive	13	W_11_1974	6	F1-1
94397	M19 240064	ERR3664620	2019	Invasive	13	W_11_1974	6	F1-1	3
94405	M19 240095	ERR3664628	2019	Invasive	13	W_11_1974	6	F1-1
94414	M19 240107	ERR3664541	2019	Invasive	1254	W_11_1974	6	F1-1
94417	M19 240111	ERR3664544	2019	Invasive	13	W_11_1974	6	F1-1
94421	M19 240117	ERR3664548	2019	Invasive	13	W_11_1974	6	F1-1	3
94448	M19 240169	ERR3664588	2019	Invasive	13	W_11_1974	6	F1-1
94456	M19 240181	ERR3664603	2019	Invasive	13	W_11_1974	6	F1-1
94458	M19 240186	ERR3664605	2019	Invasive	13	W_11_1974	6	F1-1
94465	M19 240198	ERR3664560	2019	Invasive	13	W_11_1974	6	F1-1
94470	M19 240210	ERR3664615	2019	Invasive	13	W_11_1974	6	F1-1	3
71946	SMG-20-104		2020	Invasive	13	W_11_1974	6	F1-1
72238	SMG-20-195		2020	Invasive	13	W_11_1974	6	F1-1	3
72893	SMG-20-623		2020	Invasive	13	W_11_1974	6	F1-1	3
80115	M20 240016	ERR5646703	2020	Invasive	13	W_11_1974	6	F1-1	4
80118	M20 240022	ERR5646798	2020	Invasive	1710	W_11_1974	6	F1-1
80141	M20 240046	ERR5646809	2020	Invasive	13	W_11_1974	6	F1-1	3
80156	M20 240070	ERR5646709	2020	Invasive	13	W_11_1974	6	F1-1
80171	M20 240088	ERR5646944	2020	Invasive	13	W_11_1974	6	F1-1
80174	M20 240092	ERR5646718	2020	Invasive	3329	W_11_1974	6	F1-1
80197	M20 240107	ERR5646723	2020	Invasive	13	W_11_1974	6	F1-1	3
80215	M20 240135	ERR5646905	2020	Invasive	13	W_11_1974	6	F1-1
80221	M20 240141	ERR5646837	2020	Invasive	13	W_11_1974	6	F1-1	4
80223	M20 240139	ERR5646827	2020	Invasive	13	W_11_1974	6	F1-1
80273	M20 240195	ERR5646918	2020	Invasive	13	W_11_1974	6	F1-1
80277	M20 240202	ERR5646965	2020	Invasive	13	W_11_1974	6	F1-1
80285	M20 240205	ERR5646833	2020	Invasive	13	W_11_1974	6	F1-1
115331	M20 240324	ERR9389331	2020	Invasive	4018	W_11_1974	6	F1-1
115334	M20 240329	ERR9389315	2020	Invasive	13	W_11_1974	6	F1-1	3
117601	M21 240128	ERR9834484	2021	Invasive	13	W_11_1974	6	F1-1	3
117633	M21 240211	ERR9834516	2021	Invasive	13	W_11_1974	6	F1-1
117643	M21 240237	ERR9834526	2021	Invasive	1748	W_11_1974	6	F1-1	3
117660	M22 240033	ERR9834541	2022	Invasive	13	W_11_1974	6	F1-1
122654	M22 240101	ERR10925101	2022	Invasive	13	W_11_1974	6	F1-1	3
133913	22MN0104	ERR12081624	2022	Invasive	13	W_11_1974	6	F1-1	4
138881	23MN0123		2023	Invasive	1254	W_11_1974	6	F1-1
151130	23MN0042		2023	Invasive	13	W_11_1974	6	F1-1	3
151131	23MN0111		2023	Invasive	13	W_11_1974	6	F1-1
151133	23MN0197		2023	Invasive	13	W_11_1974	6	F1-1	1
151134	23MN0203		2023	Invasive	13	W_11_1974	6	F1-1	4
151135	23MN0212		2023	Invasive	13	W_11_1974	6	F1-1	1
151136	23MN0221		2023	Invasive	13	W_11_1974	6	F1-1	3
151138	23MN0307		2023	Invasive	13	W_11_1974	6	F1-1	4
150006	24MN0165		2024	Invasive	13	W_11_1974	6	F1-1	1
150007	24MN0155		2024	Invasive	13	W_11_1974	6	F1-1	1
150009	24MN0152		2024	Invasive	13	W_11_1974	6	F1-1	1
150199	24MN0186		2024	Invasive	13	W_11_1974	6	F1-1	1
150200	24MN0195		2024	Invasive	13	W_11_1974	6	F1-1	1
150202	24MN0199		2024	Invasive	13	W_11_1974	6	F1-1	1
150412	SMG-24-1496		2024	Invasive	13	W_11_1974	6	F1-1
151140	24MN0111		2024	Invasive	13	W_11_1974	6	F1-1	4
151141	24MN0138		2024	Invasive	13	W_11_1974	6	F1-1	4
151143	24MN0148		2024	Invasive	13	W_11_1974	6	F1-1	4
151144	24MN0211		2024	Invasive	13	W_11_1974	6	F1-1	1
151145	24MN0216		2024	Invasive	13	W_11_1974	6	F1-1	4
154588	SMG-24-2067		2024	Invasive	13	W_11_1974	6	F1-1	3
53121	M16 240796	ERR1994523	2016	Invasive	13	W_11_1974	7	F1-1	3
60778	M17 240315	ERR2619426	2017	Invasive	13	W_11_1974	7	F1-1	3
47337	M16 240684	ERR1717605	2016	Invasive	1924	W_11_2016	8	F1-1	2
80230	M20 240150	ERR5646731	2020	Invasive	1924	W_11_2016	8	F1-1	2
39401	M15 240785	ERR1161480	2015	Invasive	151	W_11_other	8	F5-12
53084	M16 240748	ERR1994412	2016	Invasive	1924	W_11_2016	9	F1-1	2
63561	M18 240396	ERR3900304	2018	Invasive	1924	W_11_2016	9	F1-1	2
71003	M18 240189	ERR3664672	2018	Invasive	1924	W_11_2016	9	F1-1	2
63632	M19 240315	ERR3900355	2019	Invasive	1924	W_11_2016	9	F1-1	2
79925	M19 240506	ERR5646765	2019	Invasive	1924	W_11_2016	9	F1-1	2
79971	M19 240550	ERR5646857	2019	Invasive	1924	W_11_2016	9	F1-1	2
94459	M19 240187	ERR3664614	2019	Invasive	1924	W_11_2016	9	F1-1	2
80122	M20 240027	ERR5646822	2020	Invasive	1924	W_11_2016	9	F1-1	2
151137	23MN0296		2023	Invasive	1924	W_11_2016	9	F1-1	2
28119	M12 240702	ERR473040	2012	Invasive	20	W_11_other	9	F1-5
79909	M19 240484	ERR5646949	2019	Invasive	592	W_11_2015	10	F1-5
53346	M17 240192	ERR1994689	2017	Invasive	1924	W_11_2016	10	F1-1	2
60769	M17 240488	ERR2619417	2017	Invasive	1924	W_11_2016	10	F1-1	2
61031	M17 240811	ERR2619679	2017	Invasive	1924	W_11_2016	10	F1-1	2
72496	M17 240488b	ERR3900349	2017	Invasive	1924	W_11_2016	10	F1-1	2
58191	SMG_18_163		2018	Invasive	1924	W_11_2016	10	F1-1	2
60663	M18 240085	ERR2619311	2018	Invasive	1518	W_11_2016	10	F1-1
63564	M18 240148	ERR3938502	2018	Invasive	1924	W_11_2016	10	F1-1	2
71043	M18 240273	ERR3664717	2018	Invasive	1924	W_11_2016	10	F1-1	2
94282	M18 240506	ERR3664570	2018	Invasive	1924	W_11_2016	10	F1-1	2
63627	M19 240211	ERR3900368	2019	Invasive	1924	W_11_2016	10	F1-1	2
80025	M19 240641	ERR5646781	2019	Invasive	1924	W_11_2016	10	F1-1	2
80131	M20 240053	ERR5646811	2020	Invasive	1924	W_11_2016	10	F1-1	2
80157	M20 240071	ERR5646710	2020	Invasive	1924	W_11_2016	10	F1-1	2
80207	M20 240133	ERR5646728	2020	Invasive	1924	W_11_2016	10	F1-1	2
117682	M22 240080	ERR9834546	2022	Invasive	1924	W_11_2016	10	F1-1	2
60803	M18 240015	ERR2619451	2018	Invasive	3058	W_11_other	10	F5-17
60883	M18 240026	ERR2619531	2018	Invasive	3060	W_11_other	10	F1-112
85392	SMG-19-325		2019	Invasive	200	W_11_2015	11	F5-5	2
44820	M16 240451	ERR1554194	2016	Invasive	1924	W_11_2016	11	F1-1	2
53052	M16 240706	ERR1994480	2016	Invasive	1924	W_11_2016	11	F1-1	2
60784	M17 240755	ERR2619432	2017	Invasive	1924	W_11_2016	11	F1-1	2
60949	M17 240551	ERR2619597	2017	Invasive	1924	W_11_2016	11	F1-1	2
63137	SMG-19-1949		2017	Invasive	1924	W_11_2016	11	F1-1	2
60601	M18 240072	ERR2619249	2018	Invasive	1924	W_11_2016	11	F1-1	2
63566	M18 240408	ERR3900323	2018	Invasive	1924	W_11_2016	11	F1-1	2
63595	M18 240458	ERR3900331	2018	Invasive	1924	W_11_2016	11	F1-1	2
71009	M18 240207	ERR3664680	2018	Invasive	1924	W_11_2016	11	F1-1	2
71089	M18 240494	ERR3664458	2018	Invasive	1924	W_11_2016	11	F1-1	2
71115	M18 240613	ERR3664492	2018	Invasive	1924	W_11_2016	11	F1-1	2
85546	M18 240166	ERR3255673	2018	Invasive	1924	W_11_2016	11	F1-1	2
85571	M18 240304	ERR3255698	2018	Invasive	1924	W_11_2016	11	F1-1	2
94269	M18 240420	ERR3664566	2018	Invasive	1924	W_11_2016	11	F1-1	2
63609	M19 240309	ERR3900312	2019	Invasive	1924	W_11_2016	11	F1-1	2
63623	M19 240347	ERR3900366	2019	Invasive	1924	W_11_2016	11	F1-1	2
63626	M19 240358	ERR3938467	2019	Invasive	1924	W_11_2016	11	F1-1	2
71080	M19 240191	ERR3664676	2019	Invasive	1924	W_11_2016	11	F1-1	2
71148	M19 240018	ERR3664525	2019	Invasive	1924	W_11_2016	11	F1-1	2
71159	M19 240035	ERR3664440	2019	Invasive	1924	W_11_2016	11	F1-1	2
79973	M19 240549	ERR5646961	2019	Invasive	1924	W_11_2016	11	F1-1	2
80029	M19 240642	ERR5646876	2019	Invasive	1924	W_11_2016	11	F1-1	2
80077	M19 240702	ERR5646888	2019	Invasive	1924	W_11_2016	11	F1-1	2
80078	M19 240698	ERR5646789	2019	Invasive	1924	W_11_2016	11	F1-1	2
91765	M19 240292	ERR3486023	2019	Invasive	1924	W_11_2016	11	F1-1	2
91766	M19 240316	ERR3486024	2019	Invasive	1924	W_11_2016	11	F1-1	2
93335	SMG-19-1582		2019	Invasive	1924	W_11_2016	11	F1-1	2
94396	M19 240063	ERR3664619	2019	Invasive	1924	W_11_2016	11	F1-1	2
94416	M19 240109	ERR3664543	2019	Invasive	1924	W_11_2016	11	F1-1	2
71947	SMG-20-114		2020	Invasive	1924	W_11_2016	11	F1-1	2
80240	M20 240165	ERR5646907	2020	Invasive	1924	W_11_2016	11	F1-1	2
117616	M21 240178	ERR9834499	2021	Invasive	1924	W_11_2016	11	F1-1	2
117659	M22 240030	ERR9834540	2022	Invasive	1924	W_11_2016	11	F1-1	2
141634	SMG-23-3008		2023	Invasive	1924	W_11_2016	11	F1-1	2
148035	SMG-24-1010		2024	Invasive	1924	W_11_2016	11	F1-1	2
151139	24MN0031		2024	Invasive	1924	W_11_2016	11	F1-1	2
154879	SMG-24-2245		2024	Invasive	1924	W_11_2016	11	F1-1	2
79912	M19 240490	ERR5646764	2019	Invasive	1924	W_11_2016	12	F1-1	2
79932	M19 240515	ERR5646954	2019	Invasive	1924	W_11_2016	12	F1-1	2
117648	M22 240007	ERR9834530	2022	Invasive	1924	W_11_2016	12	F1-1	2
122655	M22 240159	ERR10925102	2022	Invasive	1924	W_11_2016	12	F1-1	2
133894	23MN0098	ERR12081672	2023	Invasive	1924	W_11_2016	12	F1-1	2
44777	M16 240391	ERR1554159	2016	Invasive	20	W_11_other	12	F1-5
63615	M19 240248	ERR3900382	2019	Invasive	1924	W_11_2016	14	F1-1	2
52907	74.13506	ERR1960566	1974	Not specified	13	W_11_1974	6	F1-1
52908	74.22712	ERR1960567	1974	Not specified	2223	W_11_1974	6	F4-1
52909	74.32455	ERR1960568	1974	Not specified	13	W_11_1974	6	F1-1
29648	M98 252422	ERR557906	1975	Not specified	13	W_11_1974	6	F1-1
29649	M98 252412	ERR557907	1975	Not specified	13	W_11_1974	6	F1-1
29650	M98 252490	ERR557908	1975	Not specified	13	W_11_1974	6	F1-1
29651	M98 252407	ERR557909	1975	Not specified	13	W_11_1974	6	F1-1
29652	M98 252491	ERR557910	1975	Not specified	13	W_11_1974	6	F1-1
29653	M98 252431	ERR557911	1975	Not specified	13	W_11_1974	6	F1-1
52911	75.18461	ERR1960570	1975	Not specified	13	W_11_1974	6	F1-1
52912	75.22828	ERR1960571	1975	Not specified	13	W_11_1974	6	F1-1
52913	75.32480	ERR1960572	1975	Not specified	13	W_11_1974	6	F1-1
52915	76.21742	ERR1960574	1976	Not specified	2224	W_11_1974	6	F3-1
52916	76.28474	ERR1960575	1976	Not specified	13	W_11_1974	6	F1-1
52917	76.37812	ERR1960576	1976	Not specified	13	W_11_1974	6	F1-1
52918	76.38279	ERR1960577	1976	Not specified	13	W_11_1974	6	F1-1
52919	77.27720	ERR1960578	1977	Not specified	13	W_11_1974	6	F1-1
52895	82.43080	ERR1960554	1982	Not specified	13	W_11_1974	6	F1-1
29944	M00 241491	ERR557969	2000	Not specified	13	W_11_1974	6	F1-1	1
29952	M00 241673	ERR557977	2000	Not specified	13	W_11_1974	6	F1-1
29998	M01 240244	ERR557746	2001	Not specified	13	W_11_1974	6	F1-1	1
29703	M04 240435	ERR558090	2004	Not specified	13	W_11_1974	6	F1-1	1
29720	M10 240696	ERR558106	2010	Not specified	13	W_11_1974	6	F1-1
26315	X241	ERR406631	2011	Not specified	551	W_11_1974	6	F1-1
26512	V241	ERR406827	2011	Not specified	551	W_11_1974	6	F1-1
26339	BB241	ERR406655	2012	Not specified	551	W_11_1974	6	F1-1
26502	BB3	ERR406817	2012	Not specified	13	W_11_1974	6	F1-1
30142	M13 240666	ERR557836	2013	Not specified	13	W_11_1974	6	F1-1
30170	M14 240086	ERR557608	2014	Not specified	13	W_11_1974	6	F1-1
42451	M16 240077	ERR1389357	2016	Not specified	13	W_11_1974	6	F1-1
60561	M16 240733	ERR2619209	2016	Not specified	13	W_11_1974	6	F1-1
72328	M18 240051	ERR3890173	2018	Not specified	13	W_11_1974	6	F1-1
77849	SMG-20-1063		2016	Other	1254	W_11_1974	6	F1-1
138850	M17 240189		2017	Other	13	W_11_1974	6	F1-1
138888	M19 240093		2019	Other	13	W_11_1974	6	F1-1	3
138891	M19 240492		2019	Other	13	W_11_1974	6	F1-1	3
138922	M21 240204		2021	Other	13	W_11_1974	6	F1-1	3
144580	SMG-24-470		2024	Other	13	W_11_1974	6	F1-1	4
138833	M19 240026		2019	Other	1924	W_11_2016	11	F1-1	2
157717	SMG-24-2471		2024	Other	1069	W_11_other	14	F3-36	4

## Sheet: Unique-fetA_alleles
id	isolate	year	disease-phenotype	FetA_Allele	FetA_IGR_Type	Repeat_Number	FetA_VR	CSW_Allele
65448	GL0002144	2000	Carriage	421	W_11_1974	6	F3-1	9
51159	B240	2016	Carriage	4767	W_11_2015	12	F1-1	32
115433	BT21109V3C	2019	Carriage	1924	W_11_2016	11	F1-1	32
131442	BT6987V3C	2019	Carriage	1924	W_11_2016	11	F1-1	32
147870	BT07327V1C	2019	Carriage	1924	W_11_2016	10	F1-1	32
49738	CM40410	2015	Carriage	1749	W_11_other	10	F1-31	32
44545	OX41247	2015	Carriage	1748	W_11_1974	6	F1-1	32
61946	Bris021	2014	Carriage	1748	W_11_1974	6	F1-1	32
51145	B003	2015	Carriage	1468	W_11_2015	11	F1-1	32
51160	B243	2016	Carriage	1468	W_11_2015	12	F1-1	32
51161	B251	2016	Carriage	1468	W_11_2015	12	F1-1	32
51162	B253	2016	Carriage	1468	W_11_2015	11	F1-1	32
51163	B256	2016	Carriage	1468	W_11_2015	13	F1-1	32
51164	B264	2016	Carriage	1468	W_11_2015	11	F1-1	32
51180	R838	2015	Carriage	1468	W_11_2015	12	F1-1	32
54439	B343	2016	Carriage	1468	W_11_other	14	F1-1	32
54440	B345	2016	Carriage	1468	W_11_2015	13	F1-1	32
50093	ST41268	2015	Carriage	1254	W_11_1974	6	F1-1	32
50103	ST41343	2015	Carriage	1254	W_11_1974	6	F1-1	32
50336	ST41086	2015	Carriage	1254	W_11_1974	6	F1-1	32
50434	ST42315	2015	Carriage	1254	W_11_1974	6	F1-1	32
71309	BT15131V1C	2018	Carriage	1254	W_11_1974	6	F1-1	32
120737	BT09182V3C	2020	Carriage	309	W_11_1974	6	F1-94	32
50327	ST40691	2015	Carriage	20	W_11_other	11	F1-5	97
144119	BT07357V1C	2019	Carriage	1924	W_11_2016	13	F1-1
147987	BT27577V1C	2019	Carriage	1924	W_11_2016	12	F1-1
51147	B021	2015	Carriage	1468	W_11_2015	9	F1-1
51169	B366	2016	Carriage	1468	W_11_2015	11	F1-1
51187	R958	2015	Carriage	1468	W_11_2015	12	F1-1
54403	B005	2015	Carriage	1468	W_11_2015	11	F1-1
54405	B018	2015	Carriage	1468	W_11_2015	11	F1-1
115331	M20 240324	2020	Invasive	4018	W_11_1974	6	F1-1	2
71135	M18 240654	2018	Invasive	3248	W_11_1974	6	F1-2	2
53119	M16 240794	2016	Invasive	2242	W_11_1974	6	F1-1	2
60941	M17 240569	2017	Invasive	1748	W_11_1974	6	F1-1	2
44714	M16 240231	2016	Invasive	1709	W_11_1974	6	F5-5	2
53064	M16 240721	2016	Invasive	1520	W_11_1974	6	F1-1	2
61008	M18 240057	2018	Invasive	1520	W_11_1974	6	F1-1	2
35808	M14 240494	2014	Invasive	1153	W_11_1974	6	F1-1	2
30254	L90 001901	1990	Invasive	995	W_11_1974	6	F3-9	2
21214	M11 240953	2011	Invasive	993	W_11_1974	6	F1-1	2
35621	M14 240145	2014	Invasive	993	W_11_1974	6	F1-1	2
29729	M13 240594	2013	Invasive	756	W_11_1974	6	F1-1	2
21375	M12 240125	2012	Invasive	488	W_11_1974	6	F1-146	2
21381	M12 240133	2012	Invasive	488	W_11_1974	6	F1-146	2
21446	M12 240240	2012	Invasive	488	W_11_1974	6	F1-146	2
28142	M13 240114	2013	Invasive	488	W_11_1974	6	F1-146	2
35635	M14 240199	2014	Invasive	488	W_11_1974	6	F1-146	2
37806	M15 240022	2015	Invasive	488	W_11_1974	6	F1-146	2
39373	M15 240746	2015	Invasive	488	W_11_1974	6	F1-146	2
39404	M15 240788	2015	Invasive	488	W_11_1974	6	F1-146	2
39411	M15 240797	2015	Invasive	488	W_11_1974	6	F1-146	2
41451	M15 240753	2015	Invasive	488	W_11_1974	6	F1-146	2
41455	M15 240856	2015	Invasive	488	W_11_1974	6	F1-146	2
41470	M15 240876	2015	Invasive	488	W_11_1974	6	F1-146	2
42481	M16 240011	2016	Invasive	488	W_11_1974	6	F1-146	2
47016	M16 240253	2016	Invasive	488	W_11_1974	6	F1-146	2
60544	M17 240291	2017	Invasive	488	W_11_1974	6	F1-146	2
60837	M17 240517	2017	Invasive	488	W_11_1974	6	F1-146	2
71051	M18 240296	2018	Invasive	488	W_11_1974	6	F1-146	2
53123	M16 240800	2016	Invasive	309	W_11_1974	6	F1-94	2
53237	M17 240036	2017	Invasive	309	W_11_1974	6	F1-94	2
30253	K89 000575	1989	Invasive	54	W_11_1974	6	F5-1	2
28119	M12 240702	2012	Invasive	20	W_11_other	9	F1-5	2
44777	M16 240391	2016	Invasive	20	W_11_other	12	F1-5	2
29709	M07 240774	2007	Invasive	421	W_11_1974	6	F3-1	17
29710	M07 240922	2007	Invasive	421	W_11_1974	6	F3-1	17
60957	M17 240395	2017	Invasive	3064	W_11_1974	6	F4-73	32
60883	M18 240026	2018	Invasive	3060	W_11_other	10	F1-112	32
60803	M18 240015	2018	Invasive	3058	W_11_other	10	F5-17	32
60619	M17 240835	2017	Invasive	2769	W_11_1974	6	F1-7	32
60589	M17 240304	2017	Invasive	2767	W_11_1974	6	F1-1	32
53196	M16 240901	2016	Invasive	2409	W_11_1974	6	F1-1	32
53069	M16 240729	2016	Invasive	2239	W_11_1974	6	F1-1	32
44820	M16 240451	2016	Invasive	1924	W_11_2016	11	F1-1	32
47337	M16 240684	2016	Invasive	1924	W_11_2016	8	F1-1	32
53052	M16 240706	2016	Invasive	1924	W_11_2016	11	F1-1	32
53084	M16 240748	2016	Invasive	1924	W_11_2016	9	F1-1	32
53346	M17 240192	2017	Invasive	1924	W_11_2016	10	F1-1	32
58191	SMG_18_163	2018	Invasive	1924	W_11_2016	10	F1-1	32
60601	M18 240072	2018	Invasive	1924	W_11_2016	11	F1-1	32
60769	M17 240488	2017	Invasive	1924	W_11_2016	10	F1-1	32
60784	M17 240755	2017	Invasive	1924	W_11_2016	11	F1-1	32
60949	M17 240551	2017	Invasive	1924	W_11_2016	11	F1-1	32
63137	SMG-19-1949	2017	Invasive	1924	W_11_2016	11	F1-1	32
63561	M18 240396	2018	Invasive	1924	W_11_2016	9	F1-1	32
63564	M18 240148	2018	Invasive	1924	W_11_2016	10	F1-1	32
63566	M18 240408	2018	Invasive	1924	W_11_2016	11	F1-1	32
63568	M18 240444	2018	Invasive	1924	W_11_1974	6	F1-1	32
63609	M19 240309	2019	Invasive	1924	W_11_2016	11	F1-1	32
63615	M19 240248	2019	Invasive	1924	W_11_2016	14	F1-1	32
63623	M19 240347	2019	Invasive	1924	W_11_2016	11	F1-1	32
63626	M19 240358	2019	Invasive	1924	W_11_2016	11	F1-1	32
63627	M19 240211	2019	Invasive	1924	W_11_2016	10	F1-1	32
63632	M19 240315	2019	Invasive	1924	W_11_2016	9	F1-1	32
71003	M18 240189	2018	Invasive	1924	W_11_2016	9	F1-1	32
71009	M18 240207	2018	Invasive	1924	W_11_2016	11	F1-1	32
71043	M18 240273	2018	Invasive	1924	W_11_2016	10	F1-1	32
71080	M19 240191	2019	Invasive	1924	W_11_2016	11	F1-1	32
71089	M18 240494	2018	Invasive	1924	W_11_2016	11	F1-1	32
71115	M18 240613	2018	Invasive	1924	W_11_2016	11	F1-1	32
71148	M19 240018	2019	Invasive	1924	W_11_2016	11	F1-1	32
71159	M19 240035	2019	Invasive	1924	W_11_2016	11	F1-1	32
71947	SMG-20-114	2020	Invasive	1924	W_11_2016	11	F1-1	32
72496	M17 240488b	2017	Invasive	1924	W_11_2016	10	F1-1	32
79912	M19 240490	2019	Invasive	1924	W_11_2016	12	F1-1	32
79925	M19 240506	2019	Invasive	1924	W_11_2016	9	F1-1	32
79932	M19 240515	2019	Invasive	1924	W_11_2016	12	F1-1	32
79971	M19 240550	2019	Invasive	1924	W_11_2016	9	F1-1	32
79973	M19 240549	2019	Invasive	1924	W_11_2016	11	F1-1	32
80025	M19 240641	2019	Invasive	1924	W_11_2016	10	F1-1	32
80077	M19 240702	2019	Invasive	1924	W_11_2016	11	F1-1	32
80078	M19 240698	2019	Invasive	1924	W_11_2016	11	F1-1	32
80131	M20 240053	2020	Invasive	1924	W_11_2016	10	F1-1	32
80207	M20 240133	2020	Invasive	1924	W_11_2016	10	F1-1	32
80230	M20 240150	2020	Invasive	1924	W_11_2016	8	F1-1	32
85546	M18 240166	2018	Invasive	1924	W_11_2016	11	F1-1	32
85571	M18 240304	2018	Invasive	1924	W_11_2016	11	F1-1	32
91765	M19 240292	2019	Invasive	1924	W_11_2016	11	F1-1	32
93335	SMG-19-1582	2019	Invasive	1924	W_11_2016	11	F1-1	32
94282	M18 240506	2018	Invasive	1924	W_11_2016	10	F1-1	32
94396	M19 240063	2019	Invasive	1924	W_11_2016	11	F1-1	32
94416	M19 240109	2019	Invasive	1924	W_11_2016	11	F1-1	32
94459	M19 240187	2019	Invasive	1924	W_11_2016	9	F1-1	32
117616	M21 240178	2021	Invasive	1924	W_11_2016	11	F1-1	32
117648	M22 240007	2022	Invasive	1924	W_11_2016	12	F1-1	32
117659	M22 240030	2022	Invasive	1924	W_11_2016	11	F1-1	32
117682	M22 240080	2022	Invasive	1924	W_11_2016	10	F1-1	32
122655	M22 240159	2022	Invasive	1924	W_11_2016	12	F1-1	32
133894	23MN0098	2023	Invasive	1924	W_11_2016	12	F1-1	32
141634	SMG-23-3008	2023	Invasive	1924	W_11_2016	11	F1-1	32
148035	SMG-24-1010	2024	Invasive	1924	W_11_2016	11	F1-1	32
151137	23MN0296	2023	Invasive	1924	W_11_2016	9	F1-1	32
151139	24MN0031	2024	Invasive	1924	W_11_2016	11	F1-1	32
154879	SMG-24-2245	2024	Invasive	1924	W_11_2016	11	F1-1	32
53297	M17 240129	2017	Invasive	1915	W_11_1974	6	F1-1	32
44765	M16 240368	2016	Invasive	1748	W_11_1974	6	F1-1	32
63601	M18 240460	2018	Invasive	1748	W_11_1974	6	F1-1	32
71000	M18 240183	2018	Invasive	1748	W_11_1974	6	F1-1	32
71006	M18 240194	2018	Invasive	1748	W_11_1974	6	F1-1	32
85562	M18 240260	2018	Invasive	1748	W_11_1974	6	F1-1	32
117643	M21 240237	2021	Invasive	1748	W_11_1974	6	F1-1	32
60562	M17 240818	2017	Invasive	1710	W_11_1974	6	F1-1	32
42552	M16 240111	2016	Invasive	1519	W_11_1974	6	F1-1	32
53340	M17 240181	2017	Invasive	1519	W_11_1974	6	F1-1	32
60877	M17 240375	2017	Invasive	1519	W_11_1974	6	F1-1	32
60663	M18 240085	2018	Invasive	1518	W_11_2016	10	F1-1	32
39368	M15 240740	2015	Invasive	1254	W_11_1974	6	F1-1	32
39423	M15 240819	2015	Invasive	1254	W_11_1974	6	F1-1	32
44721	M16 240242	2016	Invasive	1254	W_11_1974	6	F1-1	32
53259	M17 240063	2017	Invasive	1254	W_11_1974	6	F1-1	32
53360	M17 240207	2017	Invasive	1254	W_11_1974	6	F1-1	32
63593	M18 240389	2018	Invasive	1254	W_11_1974	6	F1-1	32
63600	M18 240394	2018	Invasive	1254	W_11_1974	6	F1-1	32
63603	M19 240240	2019	Invasive	1254	W_11_1974	6	F1-1	32
79955	M19 240534	2019	Invasive	1254	W_11_1974	6	F1-1	32
94414	M19 240107	2019	Invasive	1254	W_11_1974	6	F1-1	32
138881	23MN0123	2023	Invasive	1254	W_11_1974	6	F1-1	32
39436	M15 240845	2015	Invasive	993	W_11_1974	6	F1-1	32
41494	M15 240905	2015	Invasive	993	W_11_1974	6	F1-1	32
42526	M16 240066	2016	Invasive	993	W_11_1974	6	F1-1	32
42533	M16 240073	2016	Invasive	993	W_11_1974	6	F1-1	32
79909	M19 240484	2019	Invasive	592	W_11_2015	10	F1-5	32
63588	M18 240373	2018	Invasive	309	W_11_1974	6	F1-94	32
85392	SMG-19-325	2019	Invasive	200	W_11_2015	11	F5-5	32
39401	M15 240785	2015	Invasive	151	W_11_other	8	F5-12	32
38151	M15 240605	2015	Invasive	1748	W_11_1974	6	F1-1	97
42561	M16 240123	2016	Invasive	1520	W_11_1974	6	F1-1	97
42564	M16 240126	2016	Invasive	1254	W_11_1974	6	F1-1	97
29725	M13 240603	2013	Invasive	1105	W_11_1974	6	F4-1	97
41522	M15 240946	2015	Invasive	993	W_11_1974	6	F1-1	97
42535	M16 240075	2016	Invasive	993	W_11_1974	6	F1-1	97
37730	M14 240572	2014	Invasive	488	W_11_1974	6	F1-146	97
42606	M16 240181	2016	Invasive	1748	W_11_1974	6	F1-1	102
80240	M20 240165	2020	Invasive	1924	W_11_2016	11	F1-1	110
60765	M17 240823	2017	Invasive	488	W_11_1974	6	F1-146	129
61012	M17 240572	2017	Invasive	2783	W_11_1974	6	F1-1	131
61031	M17 240811	2017	Invasive	1924	W_11_2016	10	F1-1	132
79999	M19 240593	2019	Invasive	3882	W_11_1974	6	F1-1
79982	M19 240560	2019	Invasive	3881	W_11_1974	6	F1-1
63629	M19 240256	2019	Invasive	3329	W_11_1974	6	F1-1
80174	M20 240092	2020	Invasive	3329	W_11_1974	6	F1-1
63610	M19 240267	2019	Invasive	3328	W_11_1974	6	F1-1
85599	M18 240404	2018	Invasive	2900	W_11_1974	6	F5-91
63595	M18 240458	2018	Invasive	1924	W_11_2016	11	F1-1
80029	M19 240642	2019	Invasive	1924	W_11_2016	11	F1-1
80122	M20 240027	2020	Invasive	1924	W_11_2016	9	F1-1
80157	M20 240071	2020	Invasive	1924	W_11_2016	10	F1-1
91766	M19 240316	2019	Invasive	1924	W_11_2016	11	F1-1
94269	M18 240420	2018	Invasive	1924	W_11_2016	11	F1-1
91759	M15 240951	2015	Invasive	1748	W_11_1974	6	F1-1
44740	M16 240268	2016	Invasive	1710	W_11_1974	6	F1-1
80118	M20 240022	2020	Invasive	1710	W_11_1974	6	F1-1
37951	M15 240207	2015	Invasive	1254	W_11_1974	6	F1-1
63611	M19 240326	2019	Invasive	1254	W_11_1974	6	F1-1
37809	M15 240027	2015	Invasive	1240	W_11_1974	6	F5-2
37811	M15 240029	2015	Invasive	1240	W_11_1974	6	F5-2
37701	M14 240534	2014	Invasive	488	W_11_1974	6	F1-146
37805	M15 240021	2015	Invasive	488	W_11_1974	6	F1-146
37981	M15 240248	2015	Invasive	488	W_11_1974	6	F1-146
41519	M15 240940	2015	Invasive	488	W_11_1974	6	F1-146
30237	M96 255688	1996	Invasive	27	W_11_1974	6	F3-9
52915	76.21742	1976	Not specified	2224	W_11_1974	6	F3-1	2
52908	74.22712	1974	Not specified	2223	W_11_1974	6	F4-1	2
26315	X241	2011	Not specified	551	W_11_1974	6	F1-1	2
26339	BB241	2012	Not specified	551	W_11_1974	6	F1-1	2
26512	V241	2011	Not specified	551	W_11_1974	6	F1-1	2
157717	SMG-24-2471	2024	Other	1069	W_11_other	14	F3-36	2
138833	M19 240026	2019	Other	1924	W_11_2016	11	F1-1	32
77849	SMG-20-1063	2016	Other	1254	W_11_1974	6	F1-1	32
												13

## Sheet: 2016-2024_isolates
id	isolate	year	disease-phenotype	FetA_Allele	FetA_IGR_Type	Repeat_Number	FetA_VR	subcluster
51151	B135	2016	Carriage	13	W_11_1974	6	F1-1
51152	B139	2016	Carriage	13	W_11_1974	6	F1-1
51153	B141	2016	Carriage	13	W_11_1974	6	F1-1
51154	B167	2016	Carriage	13	W_11_1974	6	F1-1	3
51156	B214	2016	Carriage	13	W_11_1974	6	F1-1	3
51157	B222	2016	Carriage	13	W_11_1974	6	F1-1	3
51158	B227	2016	Carriage	13	W_11_1974	6	F1-1
51166	B285	2016	Carriage	13	W_11_1974	6	F1-1	3
51167	B295	2016	Carriage	13	W_11_1974	6	F1-1
51168	B346	2016	Carriage	13	W_11_1974	6	F1-1	3
51170	B394	2016	Carriage	13	W_11_1974	6	F1-1	3
51171	B396	2016	Carriage	13	W_11_1974	6	F1-1	3
51250	B197	2016	Carriage	13	W_11_1974	6	F1-1
51258	B218	2016	Carriage	13	W_11_1974	6	F1-1	3
51266	B246	2016	Carriage	13	W_11_1974	6	F1-1
54441	B349	2016	Carriage	13	W_11_1974	6	F1-1
51159	B240	2016	Carriage	4767	W_11_2015	12	F1-1	3
51160	B243	2016	Carriage	1468	W_11_2015	12	F1-1	3
51161	B251	2016	Carriage	1468	W_11_2015	12	F1-1	3
51162	B253	2016	Carriage	1468	W_11_2015	11	F1-1	3
51163	B256	2016	Carriage	1468	W_11_2015	13	F1-1	3
51164	B264	2016	Carriage	1468	W_11_2015	11	F1-1	3
51169	B366	2016	Carriage	1468	W_11_2015	11	F1-1	3
54440	B345	2016	Carriage	1468	W_11_2015	13	F1-1	3
54439	B343	2016	Carriage	1468	W_11_other	14	F1-1	3
60926	BRI017	2017	Carriage	13	W_11_1974	6	F1-1
63714	BT03353V1C	2018	Carriage	13	W_11_1974	6	F1-1
71309	BT15131V1C	2018	Carriage	1254	W_11_1974	6	F1-1
71313	BT15589V1C	2018	Carriage	13	W_11_1974	6	F1-1
88513	BT21667V1C	2018	Carriage	13	W_11_1974	6	F1-1
88552	BT24442V1C	2018	Carriage	13	W_11_1974	6	F1-1
88636	BT36348V1C	2018	Carriage	13	W_11_1974	6	F1-1
88732	BT39478V1C	2018	Carriage	13	W_11_1974	6	F1-1
72295	M19 240067	2019	Carriage	13	W_11_1974	6	F1-1
72308	M19 240167	2019	Carriage	13	W_11_1974	6	F1-1
72326	M19 240682	2019	Carriage	13	W_11_1974	6	F1-1	4
115565	BT36998V3C	2019	Carriage	13	W_11_1974	6	F1-1
131391	BT6101V3C	2019	Carriage	13	W_11_1974	6	F1-1	3
144130	BT07463V1C	2019	Carriage	13	W_11_1974	6	F1-1
147863	BT07066V1C	2019	Carriage	13	W_11_1974	6	F1-1
115433	BT21109V3C	2019	Carriage	1924	W_11_2016	11	F1-1	2
131442	BT6987V3C	2019	Carriage	1924	W_11_2016	11	F1-1	2
144119	BT07357V1C	2019	Carriage	1924	W_11_2016	13	F1-1	2
147870	BT07327V1C	2019	Carriage	1924	W_11_2016	10	F1-1	2
147987	BT27577V1C	2019	Carriage	1924	W_11_2016	12	F1-1	2
120737	BT09182V3C	2020	Carriage	309	W_11_1974	6	F1-94
135590	SMG-23-1714	2023	Carriage	13	W_11_1974	6	F1-1	3
139872	SMG-23-2329	2023	Carriage	13	W_11_1974	6	F1-1	4
91757	SMG-19-1188	2017	conjunctivitis	13	W_11_1974	6	F1-1
150008	24MN0160	2024	conjunctivitis	13	W_11_1974	6	F1-1	1
42475	M16 240003	2016	Invasive	13	W_11_1974	6	F1-1
42476	M16 240005	2016	Invasive	13	W_11_1974	6	F1-1
42478	M16 240008	2016	Invasive	13	W_11_1974	6	F1-1
42480	M16 240010	2016	Invasive	13	W_11_1974	6	F1-1
42481	M16 240011	2016	Invasive	488	W_11_1974	6	F1-146
42482	M16 240013	2016	Invasive	13	W_11_1974	6	F1-1
42483	M16 240014	2016	Invasive	13	W_11_1974	6	F1-1
42484	M16 240015	2016	Invasive	13	W_11_1974	6	F1-1
42485	M16 240016	2016	Invasive	13	W_11_1974	6	F1-1
42486	M16 240017	2016	Invasive	13	W_11_1974	6	F1-1
42489	M16 240020	2016	Invasive	13	W_11_1974	6	F1-1
42492	M16 240024	2016	Invasive	13	W_11_1974	6	F1-1
42494	M16 240027	2016	Invasive	13	W_11_1974	6	F1-1
42497	M16 240031	2016	Invasive	13	W_11_1974	6	F1-1
42517	M16 240052	2016	Invasive	13	W_11_1974	6	F1-1
42519	M16 240055	2016	Invasive	13	W_11_1974	6	F1-1
42525	M16 240065	2016	Invasive	13	W_11_1974	6	F1-1
42526	M16 240066	2016	Invasive	993	W_11_1974	6	F1-1
42530	M16 240070	2016	Invasive	13	W_11_1974	6	F1-1
42532	M16 240072	2016	Invasive	13	W_11_1974	6	F1-1
42533	M16 240073	2016	Invasive	993	W_11_1974	6	F1-1
42535	M16 240075	2016	Invasive	993	W_11_1974	6	F1-1	3
42545	M16 240088	2016	Invasive	13	W_11_1974	6	F1-1
42549	M16 240092	2016	Invasive	13	W_11_1974	6	F1-1
42551	M16 240108	2016	Invasive	13	W_11_1974	6	F1-1
42552	M16 240111	2016	Invasive	1519	W_11_1974	6	F1-1
42553	M16 240112	2016	Invasive	13	W_11_1974	6	F1-1	3
42555	M16 240116	2016	Invasive	13	W_11_1974	6	F1-1	1
42556	M16 240117	2016	Invasive	13	W_11_1974	6	F1-1
42561	M16 240123	2016	Invasive	1520	W_11_1974	6	F1-1
42564	M16 240126	2016	Invasive	1254	W_11_1974	6	F1-1
42568	M16 240131	2016	Invasive	13	W_11_1974	6	F1-1
42572	M16 240136	2016	Invasive	13	W_11_1974	6	F1-1
42573	M16 240138	2016	Invasive	13	W_11_1974	6	F1-1
42576	M16 240141	2016	Invasive	13	W_11_1974	6	F1-1	3
42585	M16 240152	2016	Invasive	13	W_11_1974	6	F1-1
42586	M16 240154	2016	Invasive	13	W_11_1974	6	F1-1
42595	M16 240163	2016	Invasive	13	W_11_1974	6	F1-1	4
42605	M16 240180	2016	Invasive	13	W_11_1974	6	F1-1
42606	M16 240181	2016	Invasive	1748	W_11_1974	6	F1-1
42612	M16 240189	2016	Invasive	13	W_11_1974	6	F1-1
44636	M16 240226	2016	Invasive	13	W_11_1974	6	F1-1	3
44638	M16 240232	2016	Invasive	13	W_11_1974	6	F1-1
44640	M16 240234	2016	Invasive	13	W_11_1974	6	F1-1	3
44684	M16 240195	2016	Invasive	13	W_11_1974	6	F1-1
44685	M16 240196	2016	Invasive	13	W_11_1974	6	F1-1
44686	M16 240197	2016	Invasive	13	W_11_1974	6	F1-1
44687	M16 240198	2016	Invasive	13	W_11_1974	6	F1-1
44704	M16 240214	2016	Invasive	13	W_11_1974	6	F1-1
44708	M16 240219	2016	Invasive	13	W_11_1974	6	F1-1
44714	M16 240231	2016	Invasive	1709	W_11_1974	6	F5-5
44718	M16 240238	2016	Invasive	13	W_11_1974	6	F1-1
44719	M16 240239	2016	Invasive	13	W_11_1974	6	F1-1
44721	M16 240242	2016	Invasive	1254	W_11_1974	6	F1-1
44724	M16 240246	2016	Invasive	13	W_11_1974	6	F1-1
44725	M16 240247	2016	Invasive	13	W_11_1974	6	F1-1
44727	M16 240249	2016	Invasive	13	W_11_1974	6	F1-1
44730	M16 240252	2016	Invasive	13	W_11_1974	6	F1-1	3
44733	M16 240255	2016	Invasive	13	W_11_1974	6	F1-1
44736	M16 240260	2016	Invasive	13	W_11_1974	6	F1-1	3
44739	M16 240267	2016	Invasive	13	W_11_1974	6	F1-1
44740	M16 240268	2016	Invasive	1710	W_11_1974	6	F1-1
44742	M16 240271	2016	Invasive	13	W_11_1974	6	F1-1
44753	M16 240290	2016	Invasive	13	W_11_1974	6	F1-1
44759	M16 240361	2016	Invasive	13	W_11_1974	6	F1-1
44763	M16 240365	2016	Invasive	13	W_11_1974	6	F1-1	3
44765	M16 240368	2016	Invasive	1748	W_11_1974	6	F1-1
44767	M16 240370	2016	Invasive	13	W_11_1974	6	F1-1
44768	M16 240381	2016	Invasive	13	W_11_1974	6	F1-1
44769	M16 240382	2016	Invasive	13	W_11_1974	6	F1-1
44773	M16 240386	2016	Invasive	13	W_11_1974	6	F1-1
44828	M16 240499	2016	Invasive	13	W_11_1974	6	F1-1
47016	M16 240253	2016	Invasive	488	W_11_1974	6	F1-146
47019	M16 240296	2016	Invasive	13	W_11_1974	6	F1-1
47262	M16 240513	2016	Invasive	13	W_11_1974	6	F1-1
47263	M16 240514	2016	Invasive	13	W_11_1974	6	F1-1	3
47265	M16 240516	2016	Invasive	13	W_11_1974	6	F1-1
47271	M16 240523	2016	Invasive	13	W_11_1974	6	F1-1
47273	M16 240525	2016	Invasive	13	W_11_1974	6	F1-1
47274	M16 240528	2016	Invasive	13	W_11_1974	6	F1-1
47275	M16 240529	2016	Invasive	13	W_11_1974	6	F1-1
47277	M16 240531	2016	Invasive	13	W_11_1974	6	F1-1
47280	M16 240535	2016	Invasive	13	W_11_1974	6	F1-1
47287	M16 240542	2016	Invasive	13	W_11_1974	6	F1-1
47289	M16 240544	2016	Invasive	13	W_11_1974	6	F1-1
47294	M16 240552	2016	Invasive	13	W_11_1974	6	F1-1
47296	M16 240562	2016	Invasive	13	W_11_1974	6	F1-1
47299	M16 240565	2016	Invasive	13	W_11_1974	6	F1-1
47301	M16 240567	2016	Invasive	13	W_11_1974	6	F1-1	3
47303	M16 240570	2016	Invasive	13	W_11_1974	6	F1-1
47304	M16 240573	2016	Invasive	13	W_11_1974	6	F1-1
47305	M16 240626	2016	Invasive	13	W_11_1974	6	F1-1	3
47311	M16 240637	2016	Invasive	13	W_11_1974	6	F1-1
47322	M16 240651	2016	Invasive	13	W_11_1974	6	F1-1
47325	M16 240656	2016	Invasive	13	W_11_1974	6	F1-1	3
47329	M16 240667	2016	Invasive	13	W_11_1974	6	F1-1
47334	M16 240672	2016	Invasive	13	W_11_1974	6	F1-1	3
47336	M16 240683	2016	Invasive	13	W_11_1974	6	F1-1
47338	M16 240685	2016	Invasive	13	W_11_1974	6	F1-1
47340	M16 240700	2016	Invasive	13	W_11_1974	6	F1-1	3
47344	M16 240714	2016	Invasive	13	W_11_1974	6	F1-1
52850	SMG_17_141	2016	Invasive	13	W_11_1974	6	F1-1
52851	16.8700175	2016	Invasive	13	W_11_1974	6	F1-1	3
52856	SMG_17_146	2016	Invasive	13	W_11_1974	6	F1-1
52857	SMG_17_147	2016	Invasive	13	W_11_1974	6	F1-1
52858	SMG_17_148	2016	Invasive	13	W_11_1974	6	F1-1
52859	16.8703048	2016	Invasive	13	W_11_1974	6	F1-1
52860	16.8703541	2016	Invasive	13	W_11_1974	6	F1-1
52861	16.8703924	2016	Invasive	13	W_11_1974	6	F1-1
52862	16.8704391	2016	Invasive	13	W_11_1974	6	F1-1
52868	16.8707104	2016	Invasive	13	W_11_1974	6	F1-1	3
52872	16.8707965	2016	Invasive	13	W_11_1974	6	F1-1	3
52880	16.8709479	2016	Invasive	13	W_11_1974	6	F1-1
52885	16.8709973	2016	Invasive	13	W_11_1974	6	F1-1
52886	16.8710422	2016	Invasive	13	W_11_1974	6	F1-1
52889	16.8710760	2016	Invasive	13	W_11_1974	6	F1-1
53050	M16 240681	2016	Invasive	13	W_11_1974	6	F1-1
53053	M16 240707	2016	Invasive	13	W_11_1974	6	F1-1
53054	M16 240708	2016	Invasive	13	W_11_1974	6	F1-1	3
53056	M16 240710	2016	Invasive	13	W_11_1974	6	F1-1
53058	M16 240712	2016	Invasive	13	W_11_1974	6	F1-1
53060	M16 240715	2016	Invasive	13	W_11_1974	6	F1-1	3
53064	M16 240721	2016	Invasive	1520	W_11_1974	6	F1-1
53067	M16 240727	2016	Invasive	13	W_11_1974	6	F1-1
53069	M16 240729	2016	Invasive	2239	W_11_1974	6	F1-1
53072	M16 240734	2016	Invasive	13	W_11_1974	6	F1-1
53074	M16 240736	2016	Invasive	13	W_11_1974	6	F1-1
53076	M16 240738	2016	Invasive	13	W_11_1974	6	F1-1
53078	M16 240740	2016	Invasive	13	W_11_1974	6	F1-1
53080	M16 240743	2016	Invasive	13	W_11_1974	6	F1-1
53081	M16 240744	2016	Invasive	13	W_11_1974	6	F1-1	3
53082	M16 240745	2016	Invasive	13	W_11_1974	6	F1-1
53086	M16 240750	2016	Invasive	13	W_11_1974	6	F1-1	3
53091	M16 240755	2016	Invasive	13	W_11_1974	6	F1-1
53092	M16 240756	2016	Invasive	13	W_11_1974	6	F1-1
53093	M16 240757	2016	Invasive	13	W_11_1974	6	F1-1
53096	M16 240762	2016	Invasive	13	W_11_1974	6	F1-1	3
53110	M16 240781	2016	Invasive	13	W_11_1974	6	F1-1
53113	M16 240784	2016	Invasive	13	W_11_1974	6	F1-1
53119	M16 240794	2016	Invasive	2242	W_11_1974	6	F1-1	4
53121	M16 240796	2016	Invasive	13	W_11_1974	7	F1-1	3
53123	M16 240800	2016	Invasive	309	W_11_1974	6	F1-94
53133	M16 240816	2016	Invasive	13	W_11_1974	6	F1-1
53135	M16 240819	2016	Invasive	13	W_11_1974	6	F1-1	3
53139	M16 240828	2016	Invasive	13	W_11_1974	6	F1-1
53141	M16 240834	2016	Invasive	13	W_11_1974	6	F1-1	3
53142	M16 240835	2016	Invasive	13	W_11_1974	6	F1-1	3
53143	M16 240836	2016	Invasive	13	W_11_1974	6	F1-1
53146	M16 240839	2016	Invasive	13	W_11_1974	6	F1-1
53149	M16 240842	2016	Invasive	13	W_11_1974	5	F1-1
53150	M16 240843	2016	Invasive	13	W_11_1974	6	F1-1
53154	M16 240849	2016	Invasive	13	W_11_1974	5	F1-1
53156	M16 240851	2016	Invasive	13	W_11_1974	6	F1-1
53159	M16 240855	2016	Invasive	13	W_11_1974	6	F1-1
53164	M16 240860	2016	Invasive	13	W_11_1974	6	F1-1
53165	M16 240862	2016	Invasive	13	W_11_1974	6	F1-1
53166	M16 240865	2016	Invasive	13	W_11_1974	6	F1-1
53167	M16 240866	2016	Invasive	13	W_11_1974	6	F1-1
53168	M16 240867	2016	Invasive	13	W_11_1974	6	F1-1
53170	M16 240869	2016	Invasive	13	W_11_1974	6	F1-1
53172	M16 240873	2016	Invasive	13	W_11_1974	6	F1-1
53176	M16 240877	2016	Invasive	13	W_11_1974	6	F1-1
53178	M16 240879	2016	Invasive	13	W_11_1974	6	F1-1
53179	M16 240881	2016	Invasive	13	W_11_1974	6	F1-1
53183	M16 240885	2016	Invasive	13	W_11_1974	6	F1-1
53188	M16 240891	2016	Invasive	13	W_11_1974	6	F1-1
53190	M16 240893	2016	Invasive	13	W_11_1974	6	F1-1
53192	M16 240895	2016	Invasive	13	W_11_1974	6	F1-1
53194	M16 240897	2016	Invasive	13	W_11_1974	6	F1-1
53195	M16 240900	2016	Invasive	13	W_11_1974	6	F1-1
53196	M16 240901	2016	Invasive	2409	W_11_1974	6	F1-1	3
53198	M16 240904	2016	Invasive	13	W_11_1974	6	F1-1
53199	M16 240905	2016	Invasive	13	W_11_1974	6	F1-1
53200	M16 240906	2016	Invasive	13	W_11_1974	6	F1-1
60984	M17 240561	2016	Invasive	13	W_11_1974	6	F1-1
89506	SMG-19-923	2016	Invasive	13	W_11_1974	6	F1-1
89508	SMG-19-927	2016	Invasive	13	W_11_1974	6	F1-1
91570	SMG-19-1062	2016	Invasive	13	W_11_1974	6	F1-1
44820	M16 240451	2016	Invasive	1924	W_11_2016	11	F1-1	2
47337	M16 240684	2016	Invasive	1924	W_11_2016	8	F1-1	2
53052	M16 240706	2016	Invasive	1924	W_11_2016	11	F1-1	2
53084	M16 240748	2016	Invasive	1924	W_11_2016	9	F1-1	2
44777	M16 240391	2016	Invasive	20	W_11_other	12	F1-5
53208	M17 240006	2017	Invasive	13	W_11_1974	6	F1-1
53212	M17 240010	2017	Invasive	13	W_11_1974	6	F1-1	3
53213	M17 240011	2017	Invasive	13	W_11_1974	6	F1-1
53215	M17 240013	2017	Invasive	13	W_11_1974	6	F1-1
53217	M17 240015	2017	Invasive	13	W_11_1974	6	F1-1
53221	M17 240019	2017	Invasive	13	W_11_1974	6	F1-1	3
53222	M17 240020	2017	Invasive	13	W_11_1974	6	F1-1
53223	M17 240021	2017	Invasive	13	W_11_1974	6	F1-1
53224	M17 240022	2017	Invasive	13	W_11_1974	6	F1-1
53226	M17 240025	2017	Invasive	13	W_11_1974	6	F1-1	3
53230	M17 240029	2017	Invasive	13	W_11_1974	6	F1-1	4
53231	M17 240030	2017	Invasive	13	W_11_1974	6	F1-1
53232	M17 240031	2017	Invasive	13	W_11_1974	6	F1-1
53233	M17 240032	2017	Invasive	13	W_11_1974	6	F1-1
53236	M17 240035	2017	Invasive	13	W_11_1974	6	F1-1
53237	M17 240036	2017	Invasive	309	W_11_1974	6	F1-94
53244	M17 240044	2017	Invasive	13	W_11_1974	6	F1-1
53249	M17 240049	2017	Invasive	13	W_11_1974	6	F1-1
53252	M17 240052	2017	Invasive	13	W_11_1974	6	F1-1
53255	M17 240057	2017	Invasive	13	W_11_1974	6	F1-1
53256	M17 240058	2017	Invasive	13	W_11_1974	6	F1-1	3
53259	M17 240063	2017	Invasive	1254	W_11_1974	6	F1-1
53264	M17 240068	2017	Invasive	13	W_11_1974	6	F1-1	3
53267	M17 240071	2017	Invasive	13	W_11_1974	6	F1-1
53269	M17 240073	2017	Invasive	13	W_11_1974	6	F1-1
53270	M17 240076	2017	Invasive	13	W_11_1974	6	F1-1
53274	M17 240084	2017	Invasive	13	W_11_1974	6	F1-1
53275	M17 240085	2017	Invasive	13	W_11_1974	6	F1-1	3
53279	M17 240092	2017	Invasive	13	W_11_1974	6	F1-1	3
53284	M17 240100	2017	Invasive	13	W_11_1974	6	F1-1
53287	M17 240103	2017	Invasive	13	W_11_1974	6	F1-1
53291	M17 240120	2017	Invasive	13	W_11_1974	6	F1-1
53292	M17 240122	2017	Invasive	13	W_11_1974	6	F1-1
53296	M17 240127	2017	Invasive	13	W_11_1974	6	F1-1
53297	M17 240129	2017	Invasive	1915	W_11_1974	6	F1-1
53300	M17 240133	2017	Invasive	13	W_11_1974	6	F1-1
53301	M17 240134	2017	Invasive	13	W_11_1974	6	F1-1
53302	M17 240135	2017	Invasive	13	W_11_1974	6	F1-1
53305	M17 240138	2017	Invasive	13	W_11_1974	6	F1-1
53307	M17 240140	2017	Invasive	13	W_11_1974	6	F1-1
53308	M17 240141	2017	Invasive	13	W_11_1974	6	F1-1	3
53309	M17 240142	2017	Invasive	13	W_11_1974	6	F1-1
53315	M17 240149	2017	Invasive	13	W_11_1974	6	F1-1
53316	M17 240150	2017	Invasive	13	W_11_1974	6	F1-1
53322	M17 240161	2017	Invasive	13	W_11_1974	6	F1-1
53323	M17 240162	2017	Invasive	13	W_11_1974	6	F1-1
53325	M17 240164	2017	Invasive	13	W_11_1974	6	F1-1
53328	M17 240167	2017	Invasive	13	W_11_1974	6	F1-1
53338	M17 240179	2017	Invasive	13	W_11_1974	6	F1-1
53339	M17 240180	2017	Invasive	13	W_11_1974	6	F1-1
53340	M17 240181	2017	Invasive	1519	W_11_1974	6	F1-1
53341	M17 240182	2017	Invasive	13	W_11_1974	6	F1-1
53343	M17 240184	2017	Invasive	13	W_11_1974	6	F1-1	3
53344	M17 240185	2017	Invasive	13	W_11_1974	6	F1-1	3
53347	M17 240193	2017	Invasive	13	W_11_1974	6	F1-1
53350	M17 240196	2017	Invasive	13	W_11_1974	6	F1-1
53352	M17 240198	2017	Invasive	13	W_11_1974	6	F1-1
53354	M17 240200	2017	Invasive	13	W_11_1974	6	F1-1	3
53355	M17 240201	2017	Invasive	13	W_11_1974	6	F1-1
53358	M17 240204	2017	Invasive	13	W_11_1974	6	F1-1
53360	M17 240207	2017	Invasive	1254	W_11_1974	6	F1-1
53365	M17 240214	2017	Invasive	13	W_11_1974	6	F1-1
53367	M17 240217	2017	Invasive	13	W_11_1974	6	F1-1	3
53368	M17 240218	2017	Invasive	13	W_11_1974	6	F1-1
53369	M17 240221	2017	Invasive	13	W_11_1974	6	F1-1
53371	M17 240226	2017	Invasive	13	W_11_1974	6	F1-1
53372	M17 240227	2017	Invasive	13	W_11_1974	6	F1-1
56417	Men20D1	2017	Invasive	13	W_11_1974	6	F1-1
58180	SMG_18_93	2017	Invasive	13	W_11_1974	6	F1-1
58186	SMG_18_105	2017	Invasive	13	W_11_1974	6	F1-1
58863	SMG_17_969	2017	Invasive	13	W_11_1974	6	F1-1
58875	SMG_17_1066	2017	Invasive	13	W_11_1974	6	F1-1	3
58876	SMG_17_1067	2017	Invasive	13	W_11_1974	6	F1-1	3
58880	SMG_17_1071	2017	Invasive	13	W_11_1974	6	F1-1
58881	SMG_17_1072	2017	Invasive	13	W_11_1974	6	F1-1	3
58882	SMG_17_1073	2017	Invasive	13	W_11_1974	6	F1-1
60544	M17 240291	2017	Invasive	488	W_11_1974	6	F1-146
60545	M17 240608	2017	Invasive	13	W_11_1974	6	F1-1
60549	M17 240292	2017	Invasive	13	W_11_1974	6	F1-1	3
60552	M17 240815	2017	Invasive	13	W_11_1974	6	F1-1
60553	M17 240425	2017	Invasive	13	W_11_1974	6	F1-1	3
60555	M17 240610	2017	Invasive	13	W_11_1974	6	F1-1
60557	M17 240817	2017	Invasive	13	W_11_1974	6	F1-1
60558	M17 240426	2017	Invasive	13	W_11_1974	6	F1-1
60562	M17 240818	2017	Invasive	1710	W_11_1974	6	F1-1
60564	M17 240528	2017	Invasive	13	W_11_1974	6	F1-1	3
60565	M17 240431	2017	Invasive	13	W_11_1974	6	F1-1
60572	M17 240621	2017	Invasive	13	W_11_1974	6	F1-1	3
60579	M17 240824	2017	Invasive	13	W_11_1974	6	F1-1
60587	M17 240825	2017	Invasive	13	W_11_1974	6	F1-1	3
60589	M17 240304	2017	Invasive	2767	W_11_1974	6	F1-1	3
60590	M17 240626	2017	Invasive	13	W_11_1974	6	F1-1	3
60592	M17 240826	2017	Invasive	13	W_11_1974	6	F1-1	3
60597	M17 240829	2017	Invasive	13	W_11_1974	6	F1-1
60602	M17 240830	2017	Invasive	13	W_11_1974	6	F1-1
60603	M17 240439	2017	Invasive	13	W_11_1974	6	F1-1
60605	M17 240440	2017	Invasive	13	W_11_1974	6	F1-1
60612	M17 240631	2017	Invasive	13	W_11_1974	6	F1-1
60614	M17 240834	2017	Invasive	13	W_11_1974	6	F1-1	3
60619	M17 240835	2017	Invasive	2769	W_11_1974	6	F1-7
60632	M17 240838	2017	Invasive	13	W_11_1974	6	F1-1	3
60642	M17 240840	2017	Invasive	13	W_11_1974	6	F1-1
60645	M17 240449	2017	Invasive	13	W_11_1974	6	F1-1
60649	M17 240844	2017	Invasive	13	W_11_1974	6	F1-1
60657	M17 240667	2017	Invasive	13	W_11_1974	6	F1-1
60672	M17 240848	2017	Invasive	13	W_11_1974	6	F1-1
60674	M17 240270	2017	Invasive	13	W_11_1974	6	F1-1
60675	M17 240676	2017	Invasive	13	W_11_1974	6	F1-1	3
60682	M17 240851	2017	Invasive	13	W_11_1974	6	F1-1
60689	M17 240854	2017	Invasive	13	W_11_1974	6	F1-1
60692	M17 240679	2017	Invasive	13	W_11_1974	6	F1-1	3
60694	M17 240856	2017	Invasive	13	W_11_1974	5	F1-1	3
60699	M17 240858	2017	Invasive	13	W_11_1974	6	F1-1
60700	M17 240466	2017	Invasive	13	W_11_1974	6	F1-1
60707	M17 240859	2017	Invasive	13	W_11_1974	6	F1-1
60708	M17 240467	2017	Invasive	13	W_11_1974	6	F1-1	4
60710	M17 240707	2017	Invasive	13	W_11_1974	6	F1-1	1
60718	M17 240472	2017	Invasive	13	W_11_1974	6	F1-1
60720	M17 240710	2017	Invasive	13	W_11_1974	6	F1-1
60723	M17 240474	2017	Invasive	13	W_11_1974	6	F1-1
60724	M17 240868	2017	Invasive	13	W_11_1974	6	F1-1
60726	M17 240286	2017	Invasive	13	W_11_1974	6	F1-1
60727	M17 240711	2017	Invasive	13	W_11_1974	6	F1-1
60729	M17 240869	2017	Invasive	13	W_11_1974	6	F1-1
60730	M17 240476	2017	Invasive	13	W_11_1974	6	F1-1
60736	M17 240288	2017	Invasive	13	W_11_1974	6	F1-1
60746	M17 240748	2017	Invasive	13	W_11_1974	6	F1-1
60753	M17 240880	2017	Invasive	13	W_11_1974	6	F1-1
60763	M17 240313	2017	Invasive	13	W_11_1974	6	F1-1
60765	M17 240823	2017	Invasive	488	W_11_1974	6	F1-146
60773	M17 240753	2017	Invasive	13	W_11_1974	6	F1-1	3
60778	M17 240315	2017	Invasive	13	W_11_1974	7	F1-1	3
60786	M17 240493	2017	Invasive	13	W_11_1974	6	F1-1
60792	M17 240319	2017	Invasive	13	W_11_1974	6	F1-1
60795	M17 240758	2017	Invasive	13	W_11_1974	6	F1-1
60796	M17 240504	2017	Invasive	13	W_11_1974	6	F1-1
60801	M17 240759	2017	Invasive	13	W_11_1974	6	F1-1	3
60802	M17 240505	2017	Invasive	13	W_11_1974	6	F1-1
60805	M17 240285	2017	Invasive	13	W_11_1974	6	F1-1	3
60808	M17 240507	2017	Invasive	13	W_11_1974	6	F1-1
60825	M17 240328	2017	Invasive	13	W_11_1974	6	F1-1
60830	M17 240329	2017	Invasive	13	W_11_1974	6	F1-1	3
60833	M17 240515	2017	Invasive	13	W_11_1974	6	F1-1
60837	M17 240517	2017	Invasive	488	W_11_1974	6	F1-146
60844	M17 240873	2017	Invasive	13	W_11_1974	6	F1-1
60853	M17 240330	2017	Invasive	13	W_11_1974	6	F1-1
60867	M17 240372	2017	Invasive	13	W_11_1974	6	F1-1
60876	M17 240777	2017	Invasive	13	W_11_1974	6	F1-1
60877	M17 240375	2017	Invasive	1519	W_11_1974	6	F1-1
60889	M17 240780	2017	Invasive	13	W_11_1974	6	F1-1
60895	M17 240379	2017	Invasive	13	W_11_1974	6	F1-1
60904	M17 240536	2017	Invasive	13	W_11_1974	6	F1-1
60906	M17 240785	2017	Invasive	13	W_11_1974	6	F1-1
60907	M17 240383	2017	Invasive	13	W_11_1974	6	F1-1	3
60919	M17 240541	2017	Invasive	13	W_11_1974	6	F1-1
60922	M17 240545	2017	Invasive	13	W_11_1974	6	F1-1
60925	M17 240387	2017	Invasive	13	W_11_1974	6	F1-1
60927	M17 240546	2017	Invasive	13	W_11_1974	6	F1-1
60929	M17 240790	2017	Invasive	13	W_11_1974	6	F1-1
60932	M17 240548	2017	Invasive	13	W_11_1974	6	F1-1
60934	M17 240791	2017	Invasive	13	W_11_1974	6	F1-1	3
60939	M17 240792	2017	Invasive	13	W_11_1974	6	F1-1
60941	M17 240569	2017	Invasive	1748	W_11_1974	6	F1-1
60947	M17 240392	2017	Invasive	13	W_11_1974	6	F1-1
60954	M17 240552	2017	Invasive	13	W_11_1974	6	F1-1
60956	M17 240794	2017	Invasive	13	W_11_1974	6	F1-1
60957	M17 240395	2017	Invasive	3064	W_11_1974	6	F4-73
60965	M17 240398	2017	Invasive	13	W_11_1974	6	F1-1	3
60987	M17 240408	2017	Invasive	13	W_11_1974	6	F1-1
60994	M17 240563	2017	Invasive	13	W_11_1974	6	F1-1
60997	M17 240411	2017	Invasive	13	W_11_1974	6	F1-1
61002	M17 240566	2017	Invasive	13	W_11_1974	6	F1-1
61004	M17 240804	2017	Invasive	13	W_11_1974	6	F1-1
61012	M17 240572	2017	Invasive	2783	W_11_1974	6	F1-1
61020	M17 240417	2017	Invasive	13	W_11_1974	6	F1-1
61036	M17 240813	2017	Invasive	13	W_11_1974	6	F1-1
61037	M17 240423	2017	Invasive	13	W_11_1974	5	F1-1
61038	M17 240289	2017	Invasive	13	W_11_1974	6	F1-1	4
63158	SMG-19-1977	2017	Invasive	13	W_11_1974	6	F1-1
63586	M17 240484	2017	Invasive	13	W_11_1974	6	F1-1
82029	SMG-20-1316	2017	Invasive	13	W_11_1974	6	F1-1
82031	SMG-20-1319	2017	Invasive	13	W_11_1974	6	F1-1
91541	SMG-19-1689	2017	Invasive	13	W_11_1974	6	F1-1
91546	SMG-19-1710	2017	Invasive	13	W_11_1974	6	F1-1	3
93234	SMG-19-1548	2017	Invasive	13	W_11_1974	6	F1-1
93235	SMG-19-1549	2017	Invasive	13	W_11_1974	6	F1-1
93237	SMG-19-1551	2017	Invasive	13	W_11_1974	6	F1-1
93239	SMG-19-1553	2017	Invasive	13	W_11_1974	6	F1-1	3
93240	SMG-19-1554	2017	Invasive	13	W_11_1974	6	F1-1	3
93241	SMG-19-1555	2017	Invasive	13	W_11_1974	6	F1-1
93242	SMG-19-1556	2017	Invasive	13	W_11_1974	6	F1-1
143439	SMG-23-3041	2017	Invasive	13	W_11_1974	6	F1-1
53346	M17 240192	2017	Invasive	1924	W_11_2016	10	F1-1	2
60769	M17 240488	2017	Invasive	1924	W_11_2016	10	F1-1	2
60784	M17 240755	2017	Invasive	1924	W_11_2016	11	F1-1	2
60949	M17 240551	2017	Invasive	1924	W_11_2016	11	F1-1	2
61031	M17 240811	2017	Invasive	1924	W_11_2016	10	F1-1	2
63137	SMG-19-1949	2017	Invasive	1924	W_11_2016	11	F1-1	2
72496	M17 240488b	2017	Invasive	1924	W_11_2016	10	F1-1	2
58179	SMG_18_92	2018	Invasive	13	W_11_1974	6	F1-1	3
58189	SMG_18_108	2018	Invasive	13	W_11_1974	6	F1-1	3
59001	SMG_18_376	2018	Invasive	13	W_11_1974	6	F1-1
59073	SMG_18_403	2018	Invasive	13	W_11_1974	6	F1-1	3
59586	SMG_18_466	2018	Invasive	13	W_11_1974	6	F1-1
60446	SMG_18_622	2018	Invasive	13	W_11_1974	6	F1-1
60578	M18 240054	2018	Invasive	13	W_11_1974	6	F1-1
60591	M18 240070	2018	Invasive	13	W_11_1974	6	F1-1
60613	M18 240074	2018	Invasive	13	W_11_1974	6	F1-1	3
60631	M18 240078	2018	Invasive	13	W_11_1974	6	F1-1	4
60671	M18 240087	2018	Invasive	13	W_11_1974	6	F1-1
60681	M18 240089	2018	Invasive	13	W_11_1974	6	F1-1
60706	M18 240094	2018	Invasive	13	W_11_1974	6	F1-1	3
60728	M18 240098	2018	Invasive	13	W_11_1974	6	F1-1	3
60750	M18 240004	2018	Invasive	13	W_11_1974	6	F1-1	4
60756	M18 240005	2018	Invasive	13	W_11_1974	6	F1-1
60762	M18 240006	2018	Invasive	13	W_11_1974	6	F1-1
60770	M18 240112	2018	Invasive	13	W_11_1974	6	F1-1
60776	M18 240115	2018	Invasive	13	W_11_1974	6	F1-1
60791	M18 240012	2018	Invasive	13	W_11_1974	6	F1-1
60797	M18 240014	2018	Invasive	13	W_11_1974	6	F1-1	3
60850	M18 240013	2018	Invasive	13	W_11_1974	6	F1-1
60880	M18 240024	2018	Invasive	13	W_11_1974	6	F1-1
60893	M18 240028	2018	Invasive	13	W_11_1974	6	F1-1
60898	M18 240029	2018	Invasive	13	W_11_1974	6	F1-1
60923	M18 240034	2018	Invasive	13	W_11_1974	6	F1-1
60928	M18 240036	2018	Invasive	13	W_11_1974	6	F1-1	3
60963	M18 240045	2018	Invasive	13	W_11_1974	6	F1-1
60990	M18 240050	2018	Invasive	13	W_11_1974	6	F1-1	3
61000	M18 240053	2018	Invasive	13	W_11_1974	6	F1-1
61003	M18 240056	2018	Invasive	13	W_11_1974	6	F1-1
61008	M18 240057	2018	Invasive	1520	W_11_1974	6	F1-1
61035	M18 240062	2018	Invasive	13	W_11_1974	6	F1-1
61156	SMG_18_685	2018	Invasive	13	W_11_1974	6	F1-1	3
61261	SMG_18_804	2018	Invasive	13	W_11_1974	6	F1-1	3
61262	SMG_18_805	2018	Invasive	13	W_11_1974	6	F1-1	3
61555	SMG-18-1152	2018	Invasive	13	W_11_1974	6	F1-1
61569	M18 240285	2018	Invasive	13	W_11_1974	6	F1-1	4
61570	M18 240314	2018	Invasive	13	W_11_1974	6	F1-1	3
61571	M18 240357	2018	Invasive	13	W_11_1974	6	F1-1
61572	M18 240359	2018	Invasive	13	W_11_1974	6	F1-1
63565	M18 240346	2018	Invasive	13	W_11_1974	6	F1-1
63568	M18 240444	2018	Invasive	1924	W_11_1974	6	F1-1	2
63569	M18 240433	2018	Invasive	13	W_11_1974	6	F1-1
63570	M18 240453	2018	Invasive	13	W_11_1974	6	F1-1
63571	M18 240550	2018	Invasive	13	W_11_1974	6	F1-1
63572	M18 240562	2018	Invasive	13	W_11_1974	6	F1-1
63574	M18 240351	2018	Invasive	13	W_11_1974	6	F1-1
63575	M18 240377	2018	Invasive	13	W_11_1974	6	F1-1
63577	M18 240504	2018	Invasive	13	W_11_1974	6	F1-1
63578	M18 240350	2018	Invasive	13	W_11_1974	6	F1-1
63580	M18 240364	2018	Invasive	13	W_11_1974	6	F1-1	3
63581	M18 240374	2018	Invasive	13	W_11_1974	6	F1-1
63582	M18 240405	2018	Invasive	13	W_11_1974	6	F1-1	3
63583	M18 240499	2018	Invasive	13	W_11_1974	6	F1-1
63587	M18 240200	2018	Invasive	13	W_11_1974	6	F1-1	4
63588	M18 240373	2018	Invasive	309	W_11_1974	6	F1-94	3
63589	M18 240443	2018	Invasive	13	W_11_1974	6	F1-1
63592	M18 240388	2018	Invasive	13	W_11_1974	6	F1-1	3
63593	M18 240389	2018	Invasive	1254	W_11_1974	6	F1-1
63594	M18 240535	2018	Invasive	13	W_11_1974	6	F1-1
63597	M18 240341	2018	Invasive	13	W_11_1974	6	F1-1	3
63598	M18 240343	2018	Invasive	13	W_11_1974	6	F1-1
63599	M18 240344	2018	Invasive	13	W_11_1974	6	F1-1	4
63600	M18 240394	2018	Invasive	1254	W_11_1974	6	F1-1
63601	M18 240460	2018	Invasive	1748	W_11_1974	6	F1-1
70990	M18 240160	2018	Invasive	13	W_11_1974	6	F1-1
70995	M18 240170	2018	Invasive	13	W_11_1974	6	F1-1
70996	M18 240171	2018	Invasive	13	W_11_1974	6	F1-1
70997	M18 240179	2018	Invasive	13	W_11_1974	6	F1-1
70998	M18 240180	2018	Invasive	13	W_11_1974	6	F1-1
71000	M18 240183	2018	Invasive	1748	W_11_1974	6	F1-1
71001	M18 240184	2018	Invasive	13	W_11_1974	6	F1-1
71002	M18 240186	2018	Invasive	13	W_11_1974	6	F1-1	3
71006	M18 240194	2018	Invasive	1748	W_11_1974	6	F1-1
71012	M18 240218	2018	Invasive	13	W_11_1974	6	F1-1
71019	M18 240231	2018	Invasive	13	W_11_1974	6	F1-1
71030	M18 240246	2018	Invasive	13	W_11_1974	6	F1-1
71031	M18 240248	2018	Invasive	13	W_11_1974	6	F1-1	3
71032	M18 240249	2018	Invasive	13	W_11_1974	6	F1-1	3
71033	M18 240251	2018	Invasive	13	W_11_1974	6	F1-1
71037	M18 240258	2018	Invasive	13	W_11_1974	6	F1-1
71045	M18 240282	2018	Invasive	13	W_11_1974	6	F1-1
71046	M18 240283	2018	Invasive	13	W_11_1974	6	F1-1
71051	M18 240296	2018	Invasive	488	W_11_1974	6	F1-146
71052	M18 240297	2018	Invasive	13	W_11_1974	6	F1-1	4
71088	M18 240426	2018	Invasive	13	W_11_1974	6	F1-1
71094	M18 240580	2018	Invasive	13	W_11_1974	6	F1-1
71099	M18 240589	2018	Invasive	13	W_11_1974	6	F1-1
71102	M18 240594	2018	Invasive	13	W_11_1974	6	F1-1
71106	M18 240600	2018	Invasive	13	W_11_1974	6	F1-1
71107	M18 240601	2018	Invasive	13	W_11_1974	6	F1-1	3
71113	M18 240610	2018	Invasive	13	W_11_1974	6	F1-1	3
71121	M18 240625	2018	Invasive	13	W_11_1974	6	F1-1
71124	M18 240630	2018	Invasive	13	W_11_1974	6	F1-1
71126	M18 240632	2018	Invasive	13	W_11_1974	6	F1-1	3
71135	M18 240654	2018	Invasive	3248	W_11_1974	6	F1-2
71136	M19 240001	2018	Invasive	13	W_11_1974	6	F1-1
71137	M19 240002	2018	Invasive	13	W_11_1974	6	F1-1
71142	M19 240011	2018	Invasive	13	W_11_1974	6	F1-1
85527	M18 240119	2018	Invasive	13	W_11_1974	6	F1-1
85532	M18 240133	2018	Invasive	13	W_11_1974	6	F1-1	3
85535	M18 240139	2018	Invasive	13	W_11_1974	6	F1-1
85538	M18 240144	2018	Invasive	13	W_11_1974	6	F1-1	3
85539	M18 240145	2018	Invasive	13	W_11_1974	6	F1-1
85540	M18 240146	2018	Invasive	13	W_11_1974	6	F1-1	3
85543	M18 240152	2018	Invasive	13	W_11_1974	6	F1-1
85545	M18 240154	2018	Invasive	13	W_11_1974	6	F1-1
85552	M18 240204	2018	Invasive	13	W_11_1974	6	F1-1
85556	M18 240233	2018	Invasive	13	W_11_1974	6	F1-1
85562	M18 240260	2018	Invasive	1748	W_11_1974	6	F1-1
85563	M18 240264	2018	Invasive	13	W_11_1974	6	F1-1
85569	M18 240298	2018	Invasive	13	W_11_1974	6	F1-1
85572	M18 240305	2018	Invasive	13	W_11_1974	6	F1-1	3
85574	M18 240309	2018	Invasive	13	W_11_1974	6	F1-1
85581	M18 240324	2018	Invasive	13	W_11_1974	6	F1-1
85586	M18 240332	2018	Invasive	13	W_11_1974	6	F1-1	3
85590	M18 240338	2018	Invasive	13	W_11_1974	6	F1-1	3
85599	M18 240404	2018	Invasive	2900	W_11_1974	6	F5-91	4
91760	M18 240449	2018	Invasive	13	W_11_1974	6	F1-1	4
91761	M18 240534	2018	Invasive	13	W_11_1974	6	F1-1	4
91762	M18 240582	2018	Invasive	13	W_11_1974	6	F1-1	4
91763	M18 240612	2018	Invasive	13	W_11_1974	6	F1-1	4
94185	M18 240118	2018	Invasive	13	W_11_1974	6	F1-1
94186	M18 240122	2018	Invasive	13	W_11_1974	6	F1-1
94262	M18 240356	2018	Invasive	13	W_11_1974	6	F1-1
94264	M18 240379	2018	Invasive	13	W_11_1974	6	F1-1
94276	M18 240450	2018	Invasive	13	W_11_1974	6	F1-1
94285	M18 240514	2018	Invasive	13	W_11_1974	6	F1-1	3
94286	M18 240516	2018	Invasive	13	W_11_1974	6	F1-1
94298	M18 240543	2018	Invasive	13	W_11_1974	6	F1-1
94304	M18 240569	2018	Invasive	13	W_11_1974	6	F1-1
58191	SMG_18_163	2018	Invasive	1924	W_11_2016	10	F1-1	2
60601	M18 240072	2018	Invasive	1924	W_11_2016	11	F1-1	2
60663	M18 240085	2018	Invasive	1518	W_11_2016	10	F1-1
63561	M18 240396	2018	Invasive	1924	W_11_2016	9	F1-1	2
63564	M18 240148	2018	Invasive	1924	W_11_2016	10	F1-1	2
63566	M18 240408	2018	Invasive	1924	W_11_2016	11	F1-1	2
63595	M18 240458	2018	Invasive	1924	W_11_2016	11	F1-1	2
71003	M18 240189	2018	Invasive	1924	W_11_2016	9	F1-1	2
71009	M18 240207	2018	Invasive	1924	W_11_2016	11	F1-1	2
71043	M18 240273	2018	Invasive	1924	W_11_2016	10	F1-1	2
71089	M18 240494	2018	Invasive	1924	W_11_2016	11	F1-1	2
71115	M18 240613	2018	Invasive	1924	W_11_2016	11	F1-1	2
85546	M18 240166	2018	Invasive	1924	W_11_2016	11	F1-1	2
85571	M18 240304	2018	Invasive	1924	W_11_2016	11	F1-1	2
94269	M18 240420	2018	Invasive	1924	W_11_2016	11	F1-1	2
94282	M18 240506	2018	Invasive	1924	W_11_2016	10	F1-1	2
60803	M18 240015	2018	Invasive	3058	W_11_other	10	F5-17
60883	M18 240026	2018	Invasive	3060	W_11_other	10	F1-112
63385	SMG-19-2025	2019	Invasive	13	W_11_1974	6	F1-1	3
63567	M19 240448	2019	Invasive	13	W_11_1974	6	F1-1
63584	M19 240404	2019	Invasive	13	W_11_1974	6	F1-1	3
63585	M19 240405	2019	Invasive	13	W_11_1974	6	F1-1
63590	M19 240397	2019	Invasive	13	W_11_1974	6	F1-1
63591	M19 240418	2019	Invasive	13	W_11_1974	6	F1-1
63596	M19 240450	2019	Invasive	13	W_11_1974	6	F1-1	3
63603	M19 240240	2019	Invasive	1254	W_11_1974	6	F1-1
63604	M19 240308	2019	Invasive	13	W_11_1974	6	F1-1
63605	M19 240355	2019	Invasive	13	W_11_1974	6	F1-1
63606	M19 240277	2019	Invasive	13	W_11_1974	6	F1-1
63607	M19 240287	2019	Invasive	13	W_11_1974	6	F1-1
63608	M19 240307	2019	Invasive	13	W_11_1974	6	F1-1
63610	M19 240267	2019	Invasive	3328	W_11_1974	6	F1-1
63611	M19 240326	2019	Invasive	1254	W_11_1974	6	F1-1
63612	M19 240232	2019	Invasive	13	W_11_1974	6	F1-1
63614	M19 240247	2019	Invasive	13	W_11_1974	6	F1-1	3
63616	M19 240351	2019	Invasive	13	W_11_1974	6	F1-1
63617	M19 240254	2019	Invasive	13	W_11_1974	6	F1-1	3
63618	M19 240268	2019	Invasive	13	W_11_1974	6	F1-1	4
63619	M19 240274	2019	Invasive	13	W_11_1974	6	F1-1
63620	M19 240278	2019	Invasive	13	W_11_1974	6	F1-1
63621	M19 240281	2019	Invasive	13	W_11_1974	6	F1-1	4
63622	M19 240282	2019	Invasive	13	W_11_1974	6	F1-1
63624	M19 240243	2019	Invasive	13	W_11_1974	6	F1-1	3
63625	M19 240329	2019	Invasive	13	W_11_1974	6	F1-1
63628	M19 240237	2019	Invasive	13	W_11_1974	6	F1-1
63629	M19 240256	2019	Invasive	3329	W_11_1974	6	F1-1
63630	M19 240302	2019	Invasive	13	W_11_1974	6	F1-1	4
63631	M19 240233	2019	Invasive	13	W_11_1974	6	F1-1
70973	SMG-19-2201	2019	Invasive	13	W_11_1974	6	F1-1
71061	M19 240138	2019	Invasive	13	W_11_1974	6	F1-1
71062	M19 240139	2019	Invasive	13	W_11_1974	6	F1-1
71064	M19 240144	2019	Invasive	13	W_11_1974	6	F1-1
71069	M19 240154	2019	Invasive	13	W_11_1974	6	F1-1
71071	M19 240157	2019	Invasive	13	W_11_1974	6	F1-1
71075	M19 240161	2019	Invasive	13	W_11_1974	6	F1-1	3
71151	M19 240022	2019	Invasive	13	W_11_1974	6	F1-1
71152	M19 240024	2019	Invasive	13	W_11_1974	6	F1-1
71153	M19 240025	2019	Invasive	13	W_11_1974	6	F1-1
71160	M19 240037	2019	Invasive	13	W_11_1974	6	F1-1
71162	M19 240040	2019	Invasive	13	W_11_1974	6	F1-1	3
71170	M19 240049	2019	Invasive	13	W_11_1974	6	F1-1
79885	M19 240467	2019	Invasive	13	W_11_1974	6	F1-1	3
79893	M19 240475	2019	Invasive	13	W_11_1974	6	F1-1
79906	M19 240491	2019	Invasive	13	W_11_1974	6	F1-1
79920	M19 240505	2019	Invasive	13	W_11_1974	6	F1-1	3
79927	M19 240510	2019	Invasive	13	W_11_1974	6	F1-1
79933	M19 240516	2019	Invasive	13	W_11_1974	6	F1-1
79936	M19 240517	2019	Invasive	13	W_11_1974	6	F1-1	3
79939	M19 240521	2019	Invasive	13	W_11_1974	6	F1-1	3
79943	M19 240525	2019	Invasive	13	W_11_1974	6	F1-1
79955	M19 240534	2019	Invasive	1254	W_11_1974	6	F1-1
79959	M19 240540	2019	Invasive	13	W_11_1974	6	F1-1	3
79965	M19 240542	2019	Invasive	13	W_11_1974	6	F1-1
79968	M19 240551	2019	Invasive	13	W_11_1974	6	F1-1
79982	M19 240560	2019	Invasive	3881	W_11_1974	6	F1-1
79993	M19 240572	2019	Invasive	13	W_11_1974	6	F1-1	3
79995	M19 240573	2019	Invasive	13	W_11_1974	6	F1-1
79997	M19 240574	2019	Invasive	13	W_11_1974	6	F1-1	3
79999	M19 240593	2019	Invasive	3882	W_11_1974	6	F1-1
80032	M19 240645	2019	Invasive	13	W_11_1974	6	F1-1	4
80036	M19 240664	2019	Invasive	13	W_11_1974	6	F1-1	4
80037	M19 240665	2019	Invasive	13	W_11_1974	6	F1-1	4
80072	M19 240695	2019	Invasive	13	W_11_1974	6	F1-1
80075	M20 240003	2019	Invasive	13	W_11_1974	6	F1-1	3
80098	M20 240006	2019	Invasive	13	W_11_1974	6	F1-1	4
80099	M20 240005	2019	Invasive	13	W_11_1974	6	F1-1
84486	SMG-19-2	2019	Invasive	13	W_11_1974	6	F1-1
84669	SMG-19-61	2019	Invasive	13	W_11_1974	6	F1-1	3
85113	SMG-19-165	2019	Invasive	13	W_11_1974	6	F1-1	3
85399	SMG-19-352	2019	Invasive	13	W_11_1974	6	F1-1
85833	SMG-19-460	2019	Invasive	13	W_11_1974	6	F1-1	3
87061	SMG-19-554	2019	Invasive	13	W_11_1974	6	F1-1	3
87070	SMG-19-604	2019	Invasive	13	W_11_1974	6	F1-1	3
89121	SMG-19-726	2019	Invasive	13	W_11_1974	6	F1-1	3
91764	M19 240214	2019	Invasive	13	W_11_1974	6	F1-1	3
91767	M19 240384	2019	Invasive	13	W_11_1974	6	F1-1	4
91769	M19 240386	2019	Invasive	13	W_11_1974	6	F1-1	4
93334	SMG-19-1557	2019	Invasive	13	W_11_1974	6	F1-1
94394	M19 240060	2019	Invasive	13	W_11_1974	6	F1-1
94397	M19 240064	2019	Invasive	13	W_11_1974	6	F1-1	3
94405	M19 240095	2019	Invasive	13	W_11_1974	6	F1-1
94414	M19 240107	2019	Invasive	1254	W_11_1974	6	F1-1
94417	M19 240111	2019	Invasive	13	W_11_1974	6	F1-1
94421	M19 240117	2019	Invasive	13	W_11_1974	6	F1-1	3
94448	M19 240169	2019	Invasive	13	W_11_1974	6	F1-1
94456	M19 240181	2019	Invasive	13	W_11_1974	6	F1-1
94458	M19 240186	2019	Invasive	13	W_11_1974	6	F1-1
94465	M19 240198	2019	Invasive	13	W_11_1974	6	F1-1
94470	M19 240210	2019	Invasive	13	W_11_1974	6	F1-1	3
79909	M19 240484	2019	Invasive	592	W_11_2015	10	F1-5
85392	SMG-19-325	2019	Invasive	200	W_11_2015	11	F5-5	2
63609	M19 240309	2019	Invasive	1924	W_11_2016	11	F1-1	2
63615	M19 240248	2019	Invasive	1924	W_11_2016	14	F1-1	2
63623	M19 240347	2019	Invasive	1924	W_11_2016	11	F1-1	2
63626	M19 240358	2019	Invasive	1924	W_11_2016	11	F1-1	2
63627	M19 240211	2019	Invasive	1924	W_11_2016	10	F1-1	2
63632	M19 240315	2019	Invasive	1924	W_11_2016	9	F1-1	2
71080	M19 240191	2019	Invasive	1924	W_11_2016	11	F1-1	2
71148	M19 240018	2019	Invasive	1924	W_11_2016	11	F1-1	2
71159	M19 240035	2019	Invasive	1924	W_11_2016	11	F1-1	2
79912	M19 240490	2019	Invasive	1924	W_11_2016	12	F1-1	2
79925	M19 240506	2019	Invasive	1924	W_11_2016	9	F1-1	2
79932	M19 240515	2019	Invasive	1924	W_11_2016	12	F1-1	2
79971	M19 240550	2019	Invasive	1924	W_11_2016	9	F1-1	2
79973	M19 240549	2019	Invasive	1924	W_11_2016	11	F1-1	2
80025	M19 240641	2019	Invasive	1924	W_11_2016	10	F1-1	2
80029	M19 240642	2019	Invasive	1924	W_11_2016	11	F1-1	2
80077	M19 240702	2019	Invasive	1924	W_11_2016	11	F1-1	2
80078	M19 240698	2019	Invasive	1924	W_11_2016	11	F1-1	2
91765	M19 240292	2019	Invasive	1924	W_11_2016	11	F1-1	2
91766	M19 240316	2019	Invasive	1924	W_11_2016	11	F1-1	2
93335	SMG-19-1582	2019	Invasive	1924	W_11_2016	11	F1-1	2
94396	M19 240063	2019	Invasive	1924	W_11_2016	11	F1-1	2
94416	M19 240109	2019	Invasive	1924	W_11_2016	11	F1-1	2
94459	M19 240187	2019	Invasive	1924	W_11_2016	9	F1-1	2
71946	SMG-20-104	2020	Invasive	13	W_11_1974	6	F1-1
72238	SMG-20-195	2020	Invasive	13	W_11_1974	6	F1-1	3
72893	SMG-20-623	2020	Invasive	13	W_11_1974	6	F1-1	3
80115	M20 240016	2020	Invasive	13	W_11_1974	6	F1-1	4
80118	M20 240022	2020	Invasive	1710	W_11_1974	6	F1-1
80141	M20 240046	2020	Invasive	13	W_11_1974	6	F1-1	3
80156	M20 240070	2020	Invasive	13	W_11_1974	6	F1-1
80171	M20 240088	2020	Invasive	13	W_11_1974	6	F1-1
80174	M20 240092	2020	Invasive	3329	W_11_1974	6	F1-1
80197	M20 240107	2020	Invasive	13	W_11_1974	6	F1-1	3
80215	M20 240135	2020	Invasive	13	W_11_1974	6	F1-1
80221	M20 240141	2020	Invasive	13	W_11_1974	6	F1-1	4
80223	M20 240139	2020	Invasive	13	W_11_1974	6	F1-1
80273	M20 240195	2020	Invasive	13	W_11_1974	6	F1-1
80277	M20 240202	2020	Invasive	13	W_11_1974	6	F1-1
80285	M20 240205	2020	Invasive	13	W_11_1974	6	F1-1
115331	M20 240324	2020	Invasive	4018	W_11_1974	6	F1-1
115334	M20 240329	2020	Invasive	13	W_11_1974	6	F1-1	3
71947	SMG-20-114	2020	Invasive	1924	W_11_2016	11	F1-1	2
80122	M20 240027	2020	Invasive	1924	W_11_2016	9	F1-1	2
80131	M20 240053	2020	Invasive	1924	W_11_2016	10	F1-1	2
80157	M20 240071	2020	Invasive	1924	W_11_2016	10	F1-1	2
80207	M20 240133	2020	Invasive	1924	W_11_2016	10	F1-1	2
80230	M20 240150	2020	Invasive	1924	W_11_2016	8	F1-1	2
80240	M20 240165	2020	Invasive	1924	W_11_2016	11	F1-1	2
117601	M21 240128	2021	Invasive	13	W_11_1974	6	F1-1	3
117633	M21 240211	2021	Invasive	13	W_11_1974	6	F1-1
117643	M21 240237	2021	Invasive	1748	W_11_1974	6	F1-1	3
117616	M21 240178	2021	Invasive	1924	W_11_2016	11	F1-1	2
117660	M22 240033	2022	Invasive	13	W_11_1974	6	F1-1
122654	M22 240101	2022	Invasive	13	W_11_1974	6	F1-1	3
133913	22MN0104	2022	Invasive	13	W_11_1974	6	F1-1	4
117648	M22 240007	2022	Invasive	1924	W_11_2016	12	F1-1	2
117659	M22 240030	2022	Invasive	1924	W_11_2016	11	F1-1	2
117682	M22 240080	2022	Invasive	1924	W_11_2016	10	F1-1	2
122655	M22 240159	2022	Invasive	1924	W_11_2016	12	F1-1	2
138881	23MN0123	2023	Invasive	1254	W_11_1974	6	F1-1
151130	23MN0042	2023	Invasive	13	W_11_1974	6	F1-1	3
151131	23MN0111	2023	Invasive	13	W_11_1974	6	F1-1
151133	23MN0197	2023	Invasive	13	W_11_1974	6	F1-1	1
151134	23MN0203	2023	Invasive	13	W_11_1974	6	F1-1	4
151135	23MN0212	2023	Invasive	13	W_11_1974	6	F1-1	1
151136	23MN0221	2023	Invasive	13	W_11_1974	6	F1-1	3
151138	23MN0307	2023	Invasive	13	W_11_1974	6	F1-1	4
133894	23MN0098	2023	Invasive	1924	W_11_2016	12	F1-1	2
141634	SMG-23-3008	2023	Invasive	1924	W_11_2016	11	F1-1	2
151137	23MN0296	2023	Invasive	1924	W_11_2016	9	F1-1	2
150006	24MN0165	2024	Invasive	13	W_11_1974	6	F1-1	1
150007	24MN0155	2024	Invasive	13	W_11_1974	6	F1-1	1
150009	24MN0152	2024	Invasive	13	W_11_1974	6	F1-1	1
150199	24MN0186	2024	Invasive	13	W_11_1974	6	F1-1	1
150200	24MN0195	2024	Invasive	13	W_11_1974	6	F1-1	1
150202	24MN0199	2024	Invasive	13	W_11_1974	6	F1-1	1
150412	SMG-24-1496	2024	Invasive	13	W_11_1974	6	F1-1
151140	24MN0111	2024	Invasive	13	W_11_1974	6	F1-1	4
151141	24MN0138	2024	Invasive	13	W_11_1974	6	F1-1	4
151143	24MN0148	2024	Invasive	13	W_11_1974	6	F1-1	4
151144	24MN0211	2024	Invasive	13	W_11_1974	6	F1-1	1
151145	24MN0216	2024	Invasive	13	W_11_1974	6	F1-1	4
154588	SMG-24-2067	2024	Invasive	13	W_11_1974	6	F1-1	3
148035	SMG-24-1010	2024	Invasive	1924	W_11_2016	11	F1-1	2
151139	24MN0031	2024	Invasive	1924	W_11_2016	11	F1-1	2
154879	SMG-24-2245	2024	Invasive	1924	W_11_2016	11	F1-1	2
42451	M16 240077	2016	Not specified	13	W_11_1974	6	F1-1
60561	M16 240733	2016	Not specified	13	W_11_1974	6	F1-1
72328	M18 240051	2018	Not specified	13	W_11_1974	6	F1-1
77849	SMG-20-1063	2016	Other	1254	W_11_1974	6	F1-1
138850	M17 240189	2017	Other	13	W_11_1974	6	F1-1
138888	M19 240093	2019	Other	13	W_11_1974	6	F1-1	3
138891	M19 240492	2019	Other	13	W_11_1974	6	F1-1	3
138833	M19 240026	2019	Other	1924	W_11_2016	11	F1-1	2
138922	M21 240204	2021	Other	13	W_11_1974	6	F1-1	3
144580	SMG-24-470	2024	Other	13	W_11_1974	6	F1-1	4
157717	SMG-24-2471	2024	Other	1069	W_11_other	14	F3-36	4
		fetA IGR sequence types in all isolates
		Year		Count
		2016-2024		W_11_1974	683
				W_11_2016	75
				W_11_other	5
		2019		W_11_1974	95
				W_11_2016	33	25.7812
				W_11_other	2
		2020-2024		W_11_1974	50
				W_11_2016	19	27.5362
				W_11_other	1
		2016		W_11_1974	197
				W_11_2016	5	2.46305
				W_11_other	1
		Repeat counts in invasive isolates
		2016	6	177
			7	1
			8	0
			9	0
			10	1
			11	2
			12	1
			13	1
			14	0
		2019	6	91
			7	0
			8	0
			9	4
			10	3
			11	16
			12	2
			13	0
			14	1
		2016	6+7	178
			8C-14C	5	2.73224
		2019	6+7	91
			8C-14C	26	22.2222	0.285714
		2020-2024	6	45
			7	0
			8	1
			9	2
			10	4
			11	9
			12	3
			13	0
			14	0
		2020-2024	6+7	45
			8C-14C	19	29.6875
